# Supplementary material for: Enzymatic measurement of short-chain fatty acids and application in periodontal disease diagnosis
Source: PLoS One. 2022 Jul 15;17(7):e0268671. doi: 10.1371/journal.pone.0268671 (PMC9286277; doi:10.1371/journal.pone.0268671)
Supplement: S1 Data — (XLSX) [file pone.0268671.s005.xlsx]

## Sheet: Fig.1
	Measurement of clinical specimens using prototype (first composition)						Measurement results with color reagent by manual method					Measurement results with UV reagent by Hitachi 7180 automatic analyzer
	Saliva	UV method	Color method				SCFAs	Messured value ΔAbs.450nm	subtracting the blind			SCFAs	Messured value ΔAbs.340nm	subtracting the blind
			measured value	salivary equivalent (×20)			0	0.0379	0			0	0.0009	0
	1	219.509	9	180			10.25	0.1417	0.1038			62.5	0.0062	0.0053
	2	359.025	15.3	306			20.5	0.2442	0.2063			125	0.0189	0.018
	3	318.459	12.1	242			41	0.4456	0.4077			250	0.0297	0.0288
	4	232.779	9.2	184			82	0.8571	0.8192			500	0.057	0.0561
	5	225.575	9.1	182			164	1.6152	1.5773			1000	0.1085	0.1076
	6	200.933	8.5	170								2000	0.2201	0.2192
	7	-0.379118	2.1	42								4000	0.416	0.4151
	8	778.709	33.1	662								8000	0.7853	0.7844
	9	1200.67	50.6	1012
	10	1053.19	49.5	990
	11	840.884	39	780
	12	516.738	22.1	442
	13	103.878	3.7	74
	14	246.427	7	140

## Sheet: Fig.2
		Enzymatic Method			GC-MS
Sample		C3-C6	C2-C6	C2	C2-C6	C3-C6	C2
Saliva	1	713.415	5749.97	5036.55	5818.08	568.776	5249.31
	2	597.03	2451.34	1854.31	2218.95	488.373	1730.58
	3	210.56	1662.18	1451.62	1779.69	171.419	1608.27
	4	929.305	6707.01	5777.7	5773.95	710.802	5063.15
	5	1245.59	5870.82	4625.23	5414.66	1020.17	4394.49
	6	751.617	4594.47	3842.85	4353.08	549.427	3803.65
	7	850.234	4380.52	3530.29	4468.85	695.2	3773.65
	8	269.196	1607.67	1338.48	1854.93	237.174	1617.76
	9	370.182	3192.24	2822.05	2830.79	254.301	2576.49
	10	300.292	2396.22	2095.93	2223	216.374	2006.62
	11	552.608	4633.24	4080.63	4637.45	427.212	4210.24
	12	264.754	2407.66	2142.91	2360.09	209.935	2150.15
	13	613.021	3392.57	2779.55	3070.52	503.479	2567.05
	14	215.002	2100.95	1885.95	2243.11	179.919	2063.19
	15	436.222	3201.39	2765.17	3065.18	352.803	2712.38
	16	315.395	1779.48	1464.08	2009.25	256.356	1752.89
	17	360.705	2347.33	1986.62	2437.8	304.73	2133.07
	18	599.695	4728.27	4128.57	4621.91	438.044	4183.87
	19	262.089	2293.78	2031.69	2189.5	180.244	2009.25
	20	238.101	2132.68	1894.58	2056.43	165.659	1890.77
	21	302.068	2226.37	1924.3	2016.55	204.244	1812.31
	22	657.443	4080.34	3422.9	3791.96	568.745	3223.22
	23	690.315	3500.55	2810.23	3239.8	549.795	2690
	24	1277.57	5498.19	4220.62	5194.06	1077.24	4116.82
	25	650.336	2881.45	2231.12	2819.87	565.36	2254.52
	26	809.366	3763.42	2954.05	3747.25	689.313	3057.94
	27	684.096	3203	2518.9	3103.04	577.357	2525.68
	28	148.369	1293	1144.63	1200.58	107.745	1092.83
	29	606.802	4140	3533.2	3911.34	471.004	3440.34
	30	614.798	3689	3074.2	3388.33	453.846	2934.48
GCF	31	0.972223	9.21716	8.24494	7.61241	0.737837	6.87458
	32	1.43849	10.8503	9.41176	0	0	0
	33	2.01389	15.9001	13.8862	17.964	0	17.964
	34	2.17262	16.107	13.9344	12.8103	0	12.8103
	35	2.43056	18.5347	16.1041	20.0482	0.420344	19.6279
	36	3.24405	19.8111	16.567	22.727	1.46785	21.2591
	37	2.89683	19.3578	16.4609	23.9277	1.39517	22.5325
	38	2.27183	16.6306	14.3587	17.4296	0	17.4296
	39	2.38095	20.1823	17.8013	18.351	1.04041	17.3106
	40	3.04563	24.8296	21.784	24.6804	1.95365	22.7268
	41	0.972223	10.3647	9.39248	21.0117	0	21.0117
	42	5.53572	26.4325	20.8968	48.0984	6.73619	41.3622
	43	7.70833	32.9542	25.2459	38.2897	6.81709	31.4726
	44	1.89484	16.2439	14.3491	7.23238	0.594747	6.63763
	45	2.74802	22.1212	19.3732	37.5638	5.59549	31.9683
	46	2.74802	21.9766	19.2285	25.1518	1.5461	23.6057
	47	4.88095	29.0082	24.1273	43.8848	4.24353	39.6412
	48	3.91865	24.584	20.6654	30.4011	3.30594	27.0951
	49	8.42262	43.9	35.4773	49.4858	9.68025	39.8056
	50	3.0754	27.9741	24.8987	31.472	1.97822	29.4938
	51	4.19643	19.6834	15.487	10.7439	0	10.7439
	52	11.2798	45.5131	34.2334	46.6655	10.7284	35.9371
	53	16.0516	63.2358	47.1842	88.658	19.9219	68.7361
	54	9.15675	45.8202	36.6635	21.1657	2.80794	18.3578
	55	11.9544	50.4886	38.5342	51.1519	12.8593	38.2926
	56	9.16667	46.8812	37.7146	59.7698	12.0075	47.7623
	57	11.1806	59.2616	48.081	76.251	12.7672	63.4838
	58	6.19048	33.3264	27.136	49.9547	8.68058	41.2741
	59	5.49603	31.0312	25.5352	45.7454	8.40157	37.3438
	60	6.77579	35.0593	28.2835	46.0478	8.12831	37.9194

## Sheet: Flora in GCF for S2A-Fig
Bacteria abundance ratio in GCF (%)
Genus of fungi	HC										PM										PM Control										PS										PS Control
Unclassified;Other;Other;Other;Other;Other	0.0399579	0.0144175	0	0.0427229	0	0.0476619	0	0	0.0430849	0.0396157	0.00464447	0.0154406	0.0220022	0	0.0218436	0.193207	0.0254518	0.09995	0	0	0	0.00649498	0.00718468	0	0.351399	0.170993	0.404945	0.2555	0	0.0336511	0.00380098	0.00241844	0.00993608	0.015312	0.0213436	0.0696379	0	0.00508117	0.0221976	0	0.0701075	0	0.00598659	0.0186088	0.136695	0.0225175	0.111768	0.133292	0.0234247
k__Archaea;p__Euryarchaeota;Other;Other;Other;Other	0	0	0	0	0	0	0	0	0	0	0	0	0	0	0	0	0.00848392	0.09995	0	0	0	0	0	0	0.040546	0	0	0	0	0	0	0	0	0	0	0	0	0	0	0	0	0	0	0	0	0	0	0	0
k__Archaea;p__Euryarchaeota;c__Methanobacteria;o__Methanobacteriales;f__Methanobacteriaceae;g__Methanobrevibacter	0	0.168205	0	0	0	0	0	0	0	0	0	0	0	0	0	0	0	0	0	0	0	0	0	0	0	0	0	0	0	0	0	0	0	0	0.0266795	0	0.0536705	0.00508117	0	0	0	0	0	0	0	0	0	0	0
k__Archaea;p__Euryarchaeota;c__Methanobacteria;o__Methanobacteriales;f__Methanobacteriaceae;g__Methanosphaera	0	0	0	0	0	0	0	0	1.40744	0	0	0	0	0	0	0	0	0	0	0	0	0	0	0.696667	0	0	0	0.809084	0	0	0	0	0	0	0	0	0	0	0	0	0.120184	0	0	0	0	0	0	0	0
k__Bacteria;Other;Other;Other;Other;Other	0.00363253	0	0.203125	0	0	0	0.13016	0	0.0287233	0	0	0	0.00440044	0	0.0655308	0.325402	0.0763553	0	0.0331345	0	0	0	0	0.0156907	0.081092	0.108814	0.170503	0.0567779	0.0620463	0	0.00760196	0	0.00662405	0	0.0453551	0.012289	0	0	0	0	0	0	0.00598659	0.00372176	0.00635789	0.112587	0	0.0102533	0.245959
k__Bacteria;p__Actinobacteria;c__Actinobacteria;o__Actinomycetales;f__Actinomycetaceae;g__	0	0	1.9375	0	0	0.852619	0	0	0	0	0.0139334	0	0.00880088	0	0	0	0	0.824588	0	0.693682	0	0	0	0	0	0	0	0.0851668	0	0	0	0.0290213	0.0629285	0.0535919	0.0186756	0	0.172938	0	0	0	0	0	0.161638	0	0	0	0.590771	0.082026	0
k__Bacteria;p__Actinobacteria;c__Actinobacteria;o__Actinomycetales;f__Actinomycetaceae;g__Actinomyces	1.15878	0.764129	0.359375	1.33865	0.241889	1.19684	0.167348	4.52333	5.70157	3.86253	1.68594	0.105878	0.250825	0.611524	5.30799	0.640635	0.330873	2.77361	0.662691	1.49712	2.11888	0	0.650214	5.17479	3.81133	14.6277	1.00171	1.50461	0.111683	0.19069	0.372496	0.372439	0.0198722	0.602271	0.125394	0.372767	1.38947	0.17276	1.3596	0.947672	11.8215	0.451738	0.51784	1.90554	4.42509	4.68363	2.20342	2.74787	4.02905
k__Bacteria;p__Actinobacteria;c__Actinobacteria;o__Actinomycetales;f__Actinomycetaceae;g__Mobiluncus	0	0	0	0	0	0	0	0	0	0	0	0.103673	0	0	0	0	0	0	0	0	0	0	0	0	0	0	0	0	0	0	0	0	0	0	0	0	0	0	0	0	0	0	0	0	0	0	0	0	0
k__Bacteria;p__Actinobacteria;c__Actinobacteria;o__Actinomycetales;f__Corynebacteriaceae;g__Corynebacterium	2.19405	0.48539	1.45312	0.227855	0.988589	1.64169	0.39048	0.171772	0.0287233	6.18996	1.6813	0.0374986	0.136414	7.84965	0	0.874517	0	0.149925	0	2.80985	1.33668	0	0.370011	11.9281	0.0135153	0.746153	1.10827	6.13201	0.00620463	0.459899	0.323083	0.128177	0.00331203	0.137808	0.130729	0	0.512851	0.160057	1.03219	0.504738	0	1.23513	0.640565	0.256802	6.49776	0.7093	0.0479004	1.71229	1.6163
k__Bacteria;p__Actinobacteria;c__Actinobacteria;o__Actinomycetales;f__Dermacoccaceae;g__Dermacoccus	0	0	0	0	0	0	0	0	0	0	0	0	0	0	0	0	0	0	0	0	0	0	0	0	0	0	0	0	0	0	0	0	0	0	0	0	0	0	0.277469	0	0	0.0514639	0	0	0	0	0	0	0
k__Bacteria;p__Actinobacteria;c__Actinobacteria;o__Actinomycetales;f__Dietziaceae;g__Dietzia	0	0	0	0	0	0	0	0	0	0	0	0	0.0220022	0	0	0	0	0	0	0	0	0	0	0	0	0	0	0	0	0	0	0	0.00662405	0	0	0	0	0	0	0	0	0	0	0	0	0	0	0	0
k__Bacteria;p__Actinobacteria;c__Actinobacteria;o__Actinomycetales;f__Gordoniaceae;g__Gordonia	0	0	0	0	0	0	0	0	0	0	0	0	0.0132013	0	0	0	0	0	0.231942	0	0	0	0	0	0	0	0	0	0	0	0	0	0	0	0	0	0	0	0	0	0	0	0	0	0	0	0	0	0
k__Bacteria;p__Actinobacteria;c__Actinobacteria;o__Actinomycetales;f__Intrasporangiaceae;g__Knoellia	0	0	0	0	0	0	0	0	0	0	0	0	0	0	0	0	0	0	0	0	0	0.237067	0	0	0	0	0	0	0	0	0	0	0	0	0	0	0	0	0	0	0	0	0	0	0	0	0	0	0
k__Bacteria;p__Actinobacteria;c__Actinobacteria;o__Actinomycetales;f__Microbacteriaceae;g__Cryocola	0	0	0	0	0	0	0	0	0	0	0	0	0	0	0	0	0	0	0	0	0	0.305264	0	0	0	0	0	0	0	0	0	0	0	0	0	0	0	0	0	0	0	0	0	0	0	0	0	0	0
k__Bacteria;p__Actinobacteria;c__Actinobacteria;o__Actinomycetales;f__Microbacteriaceae;g__Leucobacter	0.323295	0	0	0.185132	0	0	0	0	0	0	0	0	0	0	0	0	0	0	0	0	0	0	0	0	0	0	0	0	0	0	0	0	0	0	0	0	0	0	0.0443951	0	0	0	0	0	0.117621	0	0	0	0
k__Bacteria;p__Actinobacteria;c__Actinobacteria;o__Actinomycetales;f__Microbacteriaceae;g__Microbacterium	0.0181627	0.0576701	0.3125	0.59812	0.0683599	0.068845	0.0619809	2.06127	0.646273	0.732891	0.0603781	0.0044116	0	0.00790764	0.698995	0.42709	0.0254518	0.49975	0.695825	0.0790271	0.0264035	0.107167	0.186802	0.065901	1.47317	0.295352	1.85422	0.383251	0.0124093	1.08805	0	0.00241844	0	0.00510399	0	0	0	0.00254059	0	0.381129	0.43066	0.0457457	0.110752	0.100488	0.0890104	0.833146	2.02778	0.0717728	1.65144
k__Bacteria;p__Actinobacteria;c__Actinobacteria;o__Actinomycetales;f__Micrococcaceae;g__Kocuria	0	0	0	0.469952	0	0	0	0.286287	0	0	0	0	0.0132013	0	0	0	0	0	0	0	0	0	0	0	0.0540614	0	0	0	0	0	0	0	0	0	0	0	0	0	0	0	0	0	0	0	0	0.371538	0	0	0
k__Bacteria;p__Actinobacteria;c__Actinobacteria;o__Actinomycetales;f__Micrococcaceae;g__Micrococcus	0.127139	0	0	0.0284819	0	0	0	0	0	0	0	0	0.435644	0	0	0	0	0	0	0	0	0.337739	0	0	0	0	0.0639386	0	0	0	0	0	0	0	0	0	0	0	0	0	0	0	0	0	0	0	0.0798339	0.164052	0
k__Bacteria;p__Actinobacteria;c__Actinobacteria;o__Actinomycetales;f__Micrococcaceae;g__Renibacterium	0	0	0	0	0	0	0	0	0	0	0	0	0	0	0	0	0	0	0	0	0	0	0	0	0.662252	0	0	0	0	0	0	0	0	0	0	0	0	0	0	0	0	0	0	0	0	0	0	0	0
k__Bacteria;p__Actinobacteria;c__Actinobacteria;o__Actinomycetales;f__Micrococcaceae;g__Rothia	2.96415	2.27316	0.59375	1.72316	0.0368092	0.640788	0.446263	1.31692	5.45742	2.75329	8.40184	0.132348	0.409241	0.324213	0.327654	0	0	4.42279	0	0.276595	0.617182	1.95174	2.22007	8.49181	0.324368	0	3.04774	0.837473	0.0620463	3.36511	0.0304078	0.0822269	0.0165601	0.0510399	0	0	0	0.0254059	1.8313	15.6778	0.584229	0.211574	9.02778	0	3.29338	3.19748	1.77231	0.676715	0
k__Bacteria;p__Actinobacteria;c__Actinobacteria;o__Actinomycetales;f__Nocardiaceae;g__Rhodococcus	0.686549	0	0.703125	0.29906	0.00525845	0	0	0.572574	0.258509	0	0	0	0	0	0	0.0610128	0	0.424788	0	0	0.0363048	0	0	0.373439	0	0	0.234442	0	0	0.49355	0	0.0290213	0	0.0459359	0	0.0204817	0	0	0	0	0	0.0228728	0.134698	0.431724	0	0	0.0638672	0.184559	0
k__Bacteria;p__Actinobacteria;c__Actinobacteria;o__Actinomycetales;f__Nocardioidaceae;g__Propionicimonas	0	0	0	0	0	0.116507	0	0	0	0	0	0	0	0	0	0	0	0	0	0	0	0	0	0	0	0	0	0	0	0	0	0	0.0496804	0	0	0	0	0	0	0	0	0	0	0	0	0	0	0	0
k__Bacteria;p__Actinobacteria;c__Actinobacteria;o__Actinomycetales;f__Promicromonosporaceae;g__Cellulosimicrobium	0	0	0	0	0	0	0	0	0	0.0198079	0	0	0	0	0	0	0	0	0	0.105369	0	0	0	0	0	0	0	0	0	0	0	0	0	0	0	0	0	0	0	0	0	0	0	0	0	0	0	0	0
k__Bacteria;p__Actinobacteria;c__Actinobacteria;o__Actinomycetales;f__Propionibacteriaceae;g__	0	0	0	0.0996867	0.515328	2.15538	0	0	0	0	0	0.169847	0.149615	0.021087	0.0436872	0	0	0.1999	0	0	0.161722	1.25353	0	0	1.16232	0	0	0	0.00620463	0.695457	0	0	0.155665	0.015312	0	0.00819269	0	0	0	0.422332	0	0	0	0	0.178021	0	0	0.0717728	0
k__Bacteria;p__Actinobacteria;c__Actinobacteria;o__Actinomycetales;f__Propionibacteriaceae;g__Propionibacterium	3.20389	0.201845	3.1875	2.23583	0.37335	0.217127	0	0.801603	3.27445	0.871546	0.836004	0.0595566	0.228823	0.0711687	0.677152	0.559284	0.135743	0.5997	1.49105	0.0614655	1.09905	1.0944	1.41179	1.60987	2.08136	3.4665	0.660699	0.0283889	0.130297	2.78183	0.0646167	0.0556241	0.00331203	0.0637999	0.00800384	0	0.226609	0	0	0.381129	0.741136	0.343092	1.70618	0.625256	1.32244	1.28349	1.66055	0.47165	2.11993
k__Bacteria;p__Actinobacteria;c__Actinobacteria;o__Actinomycetales;f__Pseudonocardiaceae;g__Pseudonocardia	0	0	0	0	0	0	0	0	0	0	0	0	0	0	0	0	0	0	0	0	0	0	0	0	0	0	0	0	0	0	0	0	0	0	0	0	0	0	0	0	0	0	0	0	0	0	0	0	0
k__Bacteria;p__Actinobacteria;c__Actinobacteria;o__Bifidobacteriales;f__Bifidobacteriaceae;g__Bifidobacterium	0	1.47059	0.015625	0	0	0	0	0	0	0	0	0.17867	0.00440044	0.00263588	0	0	0	0.0749625	0	0.979058	0	0	0	0.00313814	0	0.839422	0	0	0	0	0	0.875475	0	0	0.00800384	0	0.101378	0	0	0	0	0	0	0	0.200273	0	0	0	0
k__Bacteria;p__Actinobacteria;c__Actinobacteria;o__Bifidobacteriales;f__Bifidobacteriaceae;g__Gardnerella	1.59468	0.100923	0.484375	0	0	0	0.148754	0.200401	0	0	0.0928893	0.105878	0	0.0500817	0.0873744	0.25422	0	0.349825	0	0	0.415855	0.798883	0.481374	0	0	0	0.618073	0.12775	0	0	0.0266069	0.0967375	0.00662405	0	0	0.0450598	0	0.0101623	0.0221976	0	0.620952	0.205855	0.380148	0.539655	0.702546	0	0.351269	0.184559	0.234247
k__Bacteria;p__Actinobacteria;c__Actinobacteria;o__Bifidobacteriales;f__Bifidobacteriaceae;g__Scardovia	0	0.216263	0	0.427229	0	0	0	0	0	0	0	0	0.0220022	0	0	0	0	0	0	0.403916	0	0	0	0	0	0	0	0	3.84067	0	0.140636	0.295049	0	0	0	0	0	0	0	0	0	0	0	0	0	0	0	0	0
k__Bacteria;p__Actinobacteria;c__Coriobacteriia;o__Coriobacteriales;f__Coriobacteriaceae;Other	0.203422	0	0	0	0	0	0	0	0	0	0	0.022058	0	0.00263588	1.02665	0	0	0	0	0	0.310241	0	0	0	0	0	0	0	0	0	0	0	0	0	0	0	0	0.030487	0	0	0	0	0	0	0.0826525	0	0	0	0
k__Bacteria;p__Actinobacteria;c__Coriobacteriia;o__Coriobacteriales;f__Coriobacteriaceae;g__	0	0	0	0	0	0	0	0	0	0	0	0	0	0	0	0	0	0	0	0.0702463	0	0	0	0	0	0	0	0	0	0	0	0.00241844	0	0	0	0	0	0	0	0	0	0	0	0	0	0	0	0	0
k__Bacteria;p__Actinobacteria;c__Coriobacteriia;o__Coriobacteriales;f__Coriobacteriaceae;g__Atopobium	0	1.3168	0	0.925662	0	0	0.111566	0	0	0	0	0.851439	0	0.118615	0	0	0	0	0	1.80006	0.135318	0	0	0	0	0	0	0.227111	0	0	0.273671	0.486106	0.0264962	0	0	0	0.453217	0	0.36626	0	0	0.00571821	0	0	0.00635789	0	0	0	0
k__Bacteria;p__Actinobacteria;c__Coriobacteriia;o__Coriobacteriales;f__Coriobacteriaceae;g__Collinsella	0	0	0	0	0	0	0	0	0	0	0.352979	0	0	0	0	0	0	0	0	0	0	0	0	0	0	0	0	0	0	0	0.0114029	0	0	0.035728	0	0	0	0	0	0	0	0	0	0	0	0	0	0	0
k__Bacteria;p__Actinobacteria;c__Coriobacteriia;o__Coriobacteriales;f__Coriobacteriaceae;g__Eggerthella	0	0	0	0	0	0	0	0	0	0	0	0	0	0	0	0	0	0	0	0	0.844912	0	0	0	0	0	0	0	0	0	0	0	0	0	0	0	0	0	0	0	0	0	0	0	0	0	0	0	0
k__Bacteria;p__Actinobacteria;c__Coriobacteriia;o__Coriobacteriales;f__Coriobacteriaceae;g__Olsenella	0	0.307574	0	0	0	0	0	0	0	0	0	0.505128	0.0440044	0	0	0	0	0	0	1.17663	0	0	0	0	0	0	0	0	0.204753	0	0	0.140269	0.00662405	0.015312	0.0533589	0	0.119268	0	0.216426	0	0	0.137237	0	0	0	0	0	0	0
k__Bacteria;p__Actinobacteria;c__Coriobacteriia;o__Coriobacteriales;f__Coriobacteriaceae;g__Slackia	0	0.0384468	0	0	0	0	0	0	0	0	0	0.0374986	0	0	0	0	0	0	0	0	0	0	0	0	0	0	0	0	0.0124093	0	0.0114029	0.0362766	0.0264962	0	0.00533589	0	0.0357803	0.0508117	0	0	0	0	0	0	0	0	0	0	0
k__Bacteria;p__Bacteroidetes;Other;Other;Other;Other	0	0	0	0	0	0	0	0	0	0	0	0	0.0264026	0	0	0	0.254518	0	0	0	0	0	0	0	0	0	0	0	2.19644	0	0.459919	0.0241844	0.0165601	0	0.0346833	0.0327708	0	0	0	0	0	0	0	0	0	0	0	0	0
k__Bacteria;p__Bacteroidetes;c__Bacteroidia;o__Bacteroidales;Other;Other	0	0	0	0	0	0	0	0	0	0	0	2.92048	0.206821	0	0	0.813504	1.34046	0	0	0.0965887	0	0	0.0143694	0	0	0.652884	0	0	0	0	0.235661	0.147525	0.255026	0	3.28958	0.102409	1.61011	0.990828	1.87014	0	0	0	0	0	0	0	0	0	0
k__Bacteria;p__Bacteroidetes;c__Bacteroidia;o__Bacteroidales;f__;g__	0	0.576701	0	0	0.0473261	0	0	0	0	0	0	0	2.66227	0	0	0	2.8506	0	0	0	0	0	0	0	0	0.155448	0	0	0	0	0.106427	0.152362	0	0.250096	0.71501	1.14288	1.95599	1.73014	3.51831	0	0	0	0	0	0	0	0	0	0
k__Bacteria;p__Bacteroidetes;c__Bacteroidia;o__Bacteroidales;f__BS11;g__	0	0	0	0	0	0	0	0	0	0	0	0	0	0	0	0	0	0	0	0	0	0	0	0	0	0	0	0	0	0	0	0	0	0	0	0	1.14497	0	0	0	0	0	0	0	0	0	1.10171	0	0
k__Bacteria;p__Bacteroidetes;c__Bacteroidia;o__Bacteroidales;f__Bacteroidaceae;g__Bacteroides	13.5639	1.65802	4.35938	3.57448	0.404901	0.23831	0.415272	10.0773	9.34942	4.51619	13.9427	1.68523	0.162816	0.340028	1.59458	1.49481	0.19513	3.12344	17.0974	0	7.61411	9.05076	4.01624	4.99278	11.6367	6.80864	5.07246	4.03123	0.0930694	9.64666	0.235661	0.481269	0.00662405	0.275616	0.0800384	0	0.166975	0.0508117	1.65372	2.6473	2.4137	1.58394	12.9849	3.60639	2.81336	8.21887	6.84975	2.73762	5.99672
k__Bacteria;p__Bacteroidetes;c__Bacteroidia;o__Bacteroidales;f__Porphyromonadaceae;g__Paludibacter	0	0	0	0	0.536362	0.773182	0.904921	0	0	0	0	0.191905	0.070407	0.247773	0	0.630466	2.27369	0	0	0.144883	0	0	0	0	0	0	1.02302	0	2.0165	0	2.28059	0.80534	0.102673	0.181192	1.01649	0.151565	0.417437	0.805366	0.216426	0	0	0	0	0	0	0	0	0	0
k__Bacteria;p__Bacteroidetes;c__Bacteroidia;o__Bacteroidales;f__Porphyromonadaceae;g__Parabacteroides	0	0.00480584	0	0	0	0.00529577	0	0	0	0	0	0	0.0308031	0	0	0.793167	0	0.524738	1.68986	0.00439039	0.914222	1.34446	0	1.56907	0	0	0	0.0141945	0.049637	0	0	0.07739	0	0	0	0	0.0357803	0.0762176	0.688124	0	0	0.125801	1.61937	0.420559	0.807451	0	1.70845	0	0
k__Bacteria;p__Bacteroidetes;c__Bacteroidia;o__Bacteroidales;f__Porphyromonadaceae;g__Porphyromonas	0.650223	0.48539	0	0	3.83341	4.3849	3.13004	0	2.16861	0	0	12.8444	16.5501	2.58316	0.283967	17.9073	6.82956	0.449775	0	0	0	0	3.19	0	0	2.50272	2.55754	0.638751	0.0248185	0.011217	9.46824	15.2507	24.6415	27.8244	24.5825	9.07341	7.84781	12.2634	2.07547	1.79234	0	1.26944	0.0029933	0	2.88012	1.05832	0	6.86968	0.281096
k__Bacteria;p__Bacteroidetes;c__Bacteroidia;o__Bacteroidales;f__Porphyromonadaceae;g__Tannerella	0	0.615148	0	0	1.74581	0.169465	0	0	0	0	0	2.45285	1.69417	0	0	3.52857	12.8531	0.949525	0	3.2928	0.0891119	0	0	0	0	0	0	0	2.40119	0	5.47341	5.98563	7.16391	6.53311	1.39	5.09995	9.68454	8.53129	1.49834	0	0	0	0	0	0	0	0	0	0
k__Bacteria;p__Bacteroidetes;c__Bacteroidia;o__Bacteroidales;f__Prevotellaceae;g__Prevotella	0.152566	23.9091	0	0.911421	12.7044	9.04517	8.28685	0.171772	0	0.445677	0	16.5215	11.1023	4.50208	1.2014	1.85072	2.59608	2.37381	0	16.1171	10.5911	0.289027	3.26185	1.01676	0	0.979325	0	1.58978	14.2582	0	16.9296	14.559	10.6482	1.87317	8.94029	2.40046	8.56938	0.47763	9.85017	0	1.03492	16.5771	1.1165	0	4.21528	0.0112587	0.39917	4.44991	0.9487
k__Bacteria;p__Bacteroidetes;c__Bacteroidia;o__Bacteroidales;f__Rikenellaceae;g__	0	0	0	0	0	0	0	0	0	0	0	0	0	0	0	0.406752	0	0	0	0	0	0	0	0	0	0	0	0	0	0	0	0	0	0	0	0	0	0	0	0	0	0	0	0	0	0	0	0.686968	0
k__Bacteria;p__Bacteroidetes;c__Bacteroidia;o__Bacteroidales;f__Rikenellaceae;g__Alistipes	0	0	1.3125	0	0	0	0	0	0	0	1.78812	0	0	0	0	0.294895	0	0	0	0.460991	0	0	0	0	0	0	0	0	0	0	0	0	0	0	0	0	0	0	0	0	0	0	0	0	0	0.0112587	0	0	0
k__Bacteria;p__Bacteroidetes;c__Bacteroidia;o__Bacteroidales;f__Rikenellaceae;g__Blvii28	0	0	0	0	0	0	0	0	0	0	0	0	0	0	0	0	0	0	0	0	0	0	0	0	0	0	0	0	0	0	0	0	0	0	0	0.0614452	0	0	0	0	0	0	0	0	0	0	0	0	0
k__Bacteria;p__Bacteroidetes;c__Bacteroidia;o__Bacteroidales;f__Rikenellaceae;g__human	0	0	0	0	0	0	0	0	0	0	0	0.0132348	0	0	0	0	0	0	0	0	0	0	0.682545	0	0	0	0	0	0	0	0	0	0	0	0	0	0	0	0	0	0	0	0	0	0	0	0	0	0
k__Bacteria;p__Bacteroidetes;c__Bacteroidia;o__Bacteroidales;f__S24-7;g__	0	0	0	0	0	0	0	0	0	0	0	0	0	0.04481	0	0	0	0	0	0	0.198026	0	0	0.910061	0	0	0	0	0	0	0	0	0	0	0	0	0.0894508	0	0	0	0	0	0	0	0	0	0	0	0
k__Bacteria;p__Bacteroidetes;c__Bacteroidia;o__Bacteroidales;f__[Barnesiellaceae];g__	0	0	0	0	0	0	0	0	0	0	0	0	0	0	0	0	0	0	0	0	0	0	0	0	0	0	0	0	0	0	0	0	0	0	0	0	0	0	0	0	0	0	0	0	0	0.0225175	0	0	0
k__Bacteria;p__Bacteroidetes;c__Bacteroidia;o__Bacteroidales;f__[Odoribacteraceae];g__Butyricimonas	0	0	0	0	0	0	0	0	0	0	0	0	0	0	0	0	0	0	0	0	0	0	0	0	0	0	0	0	0	0	0.0152039	0	0	0	0	0	0	0	0	0	0	0	0	0	0	0	0	0	0
k__Bacteria;p__Bacteroidetes;c__Bacteroidia;o__Bacteroidales;f__[Odoribacteraceae];g__Odoribacter	0	0	0	0	0	0	0	0	0	0	0	0	0	0	0	0	0.00848392	0	0	0	0	0	0	0	0	0	0	0	0	0	0	0	0	3.64936	0	10.5276	0	0	0	0	0	0	0	0	0	0	0	0	0
k__Bacteria;p__Bacteroidetes;c__Bacteroidia;o__Bacteroidales;f__[Paraprevotellaceae];g__	0	0	0	0	0	0	0	0	0	0	0	0	0	0	0	0	0	0	0	0	0	0	0	0	0	0	0	0	0	0	0	0.0290213	0	0	0.0560269	0	0.0894508	0	0	0	0	0	0	0	0	0	0	0	0
k__Bacteria;p__Bacteroidetes;c__Bacteroidia;o__Bacteroidales;f__[Paraprevotellaceae];g__Paraprevotella	0	0	0	0	0	0	0	1.03063	0	0	0	0	0	0	0	0	0	0	0	0	0.260735	0	0	0	0	0	0	0	0	0	0	0	0	0	0	0	0	0	0	0	0	0	0	0	0	0	0	0	0
k__Bacteria;p__Bacteroidetes;c__Bacteroidia;o__Bacteroidales;f__[Paraprevotellaceae];g__YRC22	0	0	0	0	0	0	0	0	0	0	0	0	0	0	0	0	0	0	0	0	0	0	0	0	0	0.668428	0	0	0	0	0	0	0	0	0	0	0	0	0	0	0	0	0	0	0	0	0	0	0
k__Bacteria;p__Bacteroidetes;c__Bacteroidia;o__Bacteroidales;f__[Paraprevotellaceae];g__[Prevotella]	0.577573	7.49712	0	0	1.97718	1.08034	3.06806	1.17378	0	0	0	3.9528	0.132013	0.04481	0.830057	0	1.24714	0.949525	0.563287	0.0921983	0.759101	0	0	0	0	0	0	0.482612	0.0434324	0	2.47064	1.32047	0.00993608	0.209264	2.48653	0.0409635	0.572485	0	2.68036	0	0.0200307	4.36299	0.523827	0.115375	0.251136	0	0.0159668	0	0
k__Bacteria;p__Bacteroidetes;c__Cytophagia;o__Cytophagales;f__Cytophagaceae;g__Hymenobacter	0	0	0	0	0	0	0	0	0	0	0	0	0	0	0	0	0	0	0	0	0	0	0.22991	0	0	0	0	0	0	0	0	0	0	0	0	0	0	0	0	0	0	0	0	0	0	0	0	0	0
k__Bacteria;p__Bacteroidetes;c__Flavobacteriia;o__Flavobacteriales;f__Flavobacteriaceae;g__Capnocytophaga	0	0.321992	1.04688	0	4.02272	5.09983	0.613611	0	0	0	0	1.26172	2.07701	15.1299	1.59458	0	1.28956	0.29985	0.0662691	1.90543	0.00330044	0	2.23444	0.407958	0.486552	0	0	0.53939	2.12198	0.527201	0.490327	0.137851	1.55665	0.561439	0.349501	0.00409635	0.924325	1.68695	0.560488	4.02761	16.6422	1.18939	0.167625	0	3.98957	0	0	5.07536	0
k__Bacteria;p__Bacteroidetes;c__Flavobacteriia;o__Flavobacteriales;f__[Weeksellaceae];g__	0	0	0	0	0.546879	0.296563	0.123962	0	0.890421	0.762603	0	0.0926437	0.0572057	0.205599	0	0.660972	0	0	0	0	0	0	0	0	0	0	0	0	0	0	0.0304078	0	0.0728646	0	0.0106718	0	0	0	0	0.113309	0.283768	0	1.46073	0.137705	0	0	0	0.297344	0
k__Bacteria;p__Bacteroidetes;c__Flavobacteriia;o__Flavobacteriales;f__[Weeksellaceae];g__Chryseobacterium	0.541247	0.0480584	0	0	0	0	0	0	0	0	0	0	0	0	0	0	0	0	0	0	0	0	0	0	0	0	0	0	0	0	0	0	0	0	0	0	0	0	0	0	0	0	0	0	0	0	0	0	0
k__Bacteria;p__Bacteroidetes;c__Flavobacteriia;o__Flavobacteriales;f__[Weeksellaceae];g__Cloacibacterium	0	0	0	0	0	0	0	0	0	0	0	0	0	0	0	0	0	0.374813	0	0	0	0	0	0	0	0	0	0	0	0	0	0	0	0	0	0	0	0	0	0	0	0	0	0	0	0	0	0	0
k__Bacteria;p__Bacteroidetes;c__[Saprospirae];o__[Saprospirales];f__Chitinophagaceae;g__	0	0	0	0	0	0	0	0	0	0	0	0	0	0	0.436872	0	0	0	0	0	0	0	0	0	0	0	0	0	0	0	0	0	0	0	0	0	0	0	0	0	0	0	0	0	0	0	0	0	0
k__Bacteria;p__Chloroflexi;c__Anaerolineae;o__Anaerolineales;f__Anaerolinaceae;g__SHD-231	0	0	0	0	0	0	0	0	0	0	0	0.227198	0.132013	0	0	0.376246	1.62043	0	0	0	0	0	0	0	0	0	0	0	0	0	0.23186	0.425645	0.589541	0.132704	1.68081	0.245781	2.14682	8.66086	0.127636	0	0	0	0	0	0	0	0	0	0
k__Bacteria;p__Cyanobacteria;c__Chloroplast;o__Stramenopiles;f__;g__	0	0	0.875	0	0	0	0	0	0	0	0	0	0	0	0.589777	0	0	0	0	0	0	0	0	0	0	0	0	0	0	0	0	0	0	0	0.00800384	0	0	0	0	0.164813	0	0	0	0	0	0	0	0	0
k__Bacteria;p__Cyanobacteria;c__Chloroplast;o__Streptophyta;f__;g__	0.348723	0	0	0	0	0.227718	0	0	0	0	0	0	0.00880088	0	0	0	0	0	0	0	0	0.191602	0	0	0.540614	0	0	0	0	0	0.0228059	0	0	0	0	0	0	0	0	0	0	0	0	0	0	0	0	0	0
k__Bacteria;p__Fibrobacteres;c__Fibrobacteria;o__Fibrobacterales;f__Fibrobacteraceae;g__Fibrobacter	0	0	0	0	0	0	0	0	0	0	0	0.0286754	0	0	0	0	0	0	0	0	0	0	0	0	0	0	0	0	0	0	0	0	0	0	0	0	0	0	0	0	0	0	0	0	0	0	0	0	0
k__Bacteria;p__Firmicutes;c__Bacilli;o__Bacillales;f__Bacillaceae;g__	0	0	0	0	0	0	0	0	0	0	0	0	0	0	0	0.050844	0	0	0	0	0	0	0	0.141216	0	0	0	0	0	0.246775	0	0.00241844	0	0	0	0	0	0	0	0	0.203646	0.0171546	0	0.167479	0	0	0	0	0
k__Bacteria;p__Firmicutes;c__Bacilli;o__Bacillales;f__Bacillaceae;g__Anaerobacillus	1.15515	0.129758	0.453125	0	0	0	0	0	0.502657	0	1.64879	0.0683798	0.0440044	0.0184512	0.0655308	0.203376	0	0.224888	0	0	1.21456	1.24054	0.599921	1.46865	0.864982	0	0.362319	0	0	0.650589	0.0608157	0.0338581	0.00993608	0.0816639	0	0	0.00596338	0	0	0	0.620952	0.108646	1.08657	0.450333	0.603999	0.337762	0	0	0.374795
k__Bacteria;p__Firmicutes;c__Bacilli;o__Bacillales;f__Bacillaceae;g__Bacillus	0	0	0	0	0	0	0.706582	0	0	0	0	0	0	0	0	0	0	0	0	0	0	0	0.484966	0	0	0	0.0852515	0	0	0	0	0.0120922	0	0	0	0	0	0	0	0	0	0	0	0	0	0.168881	0	0	0
k__Bacteria;p__Firmicutes;c__Bacilli;o__Bacillales;f__Bacillaceae;g__Virgibacillus	0	0	0	0	0	0	0	0	0	0	0	0	0	0	0	0	0	0	0	0	0	0	0	0	0	0	0	0	0	0	0	0	0	0	0	0	0	0	0	0	0	0	0	0	0	0	0	0.0102533	0.866714
k__Bacteria;p__Firmicutes;c__Bacilli;o__Bacillales;f__Staphylococcaceae;g__Staphylococcus	10.8867	0.321992	1.40625	3.47479	0.131461	0.201239	0.836742	1.66046	1.69467	1.34693	3.46013	0.308812	0.039604	0.0817123	3.01442	0	0.288453	0.7996	0.629556	0.149273	5.41932	7.36206	0.193986	1.65066	0.256791	1.2125	2.94118	2.72534	0	4.19518	0.163442	0.099156	0.00331203	0.0714559	0.0213436	0	0.119268	0.030487	0.0776915	0.473836	1.90626	0.400274	3.37943	1.49243	1.14442	1.82391	3.48076	1.14836	9.34645
k__Bacteria;p__Firmicutes;c__Bacilli;o__Gemellales;f__Gemellaceae;g__	0	0	0	0.284819	1.71951	1.13329	1.20863	0	0.315956	1.30732	0.181134	0.105878	0.418042	0.253044	0.0655308	0.203376	0.229066	0.574713	0	0.193177	0.244232	0	1.3615	0.960271	0	0.0310897	0.831202	0	0.00620463	2.15367	0.0152039	0.193475	0.0728646	0.313896	0	0.0163854	0.0536705	0	0.221976	5.43881	0	0.268756	2.92146	6.4312	0	0	0	0.451143	0
k__Bacteria;p__Firmicutes;c__Bacilli;o__Lactobacillales;f__Aerococcaceae;g__Abiotrophia	0.708344	0	1.28125	0	0.194563	0.757295	0	0.171772	0	0	0	0.0419102	0.0660066	0	0	0	0.110291	0	0	0	0	0	1.21421	0	0	0	0.554135	0	0	0	0	0	0.00993608	0.040832	0	0	0	0	0	0	0	0.0228728	0.383142	0.133983	0	0	0	0	0
k__Bacteria;p__Firmicutes;c__Bacilli;o__Lactobacillales;f__Aerococcaceae;g__Aerococcus	0	0	0	0	0	0	0	0	0	0	0	0	0	0	0	0	0	0	0	0	0	0	0	0	0	0	0	0	0	0	0	0	0	0	0	0	0	0	0	0	0	0	0.230484	0	0	0	0	0	0
k__Bacteria;p__Firmicutes;c__Bacilli;o__Lactobacillales;f__Carnobacteriaceae;g__Carnobacterium	0.454067	0	0	0	0	0	0	0	0	0	0	0	0	0	0.24028	0	0	0	0	0	0	0	0	0	0	0	0	0	0	0	0	0	0	0	0	0.00819269	0	0	0	0	0	0	0	0	0.340147	0	0	0	0.210822
k__Bacteria;p__Firmicutes;c__Bacilli;o__Lactobacillales;f__Carnobacteriaceae;g__Granulicatella	0	0.0720877	0.171875	0	0.567913	1.41927	2.35527	0	1.29255	8.14103	0	0.0617624	0.19802	0.774949	0.502403	0	0.220582	0.0249875	0.894632	0	0.45216	0	0.366419	0.367162	0	0	0	1.37686	0.0620463	2.74818	0.0380098	0.0266028	0.0331203	0.262856	0.00533589	0	0	0.0533523	0.288568	6.08776	0.721106	0.182983	0.410081	7.89013	2.05678	0.0112587	0	0	0
k__Bacteria;p__Firmicutes;c__Bacilli;o__Lactobacillales;f__Enterococcaceae;g__Enterococcus	15.6017	0.865052	8.92188	11.5779	0.972814	0.831436	1.25201	10.3922	7.65475	3.37724	5.70805	0.227198	0.070407	0.184512	0.677152	1.52532	0.576907	2.97351	7.98542	0.22391	4.83514	5.25444	5.56813	7.9395	3.24368	6.3423	6.96931	1.76011	0	1.69377	0.456118	0.120922	0.00993608	0.380248	0.0426872	0.0491562	0.0655972	0.198166	1.24306	1.70993	1.25526	1.73833	7.19887	5.13975	2.16486	13.4992	8.23886	1.16887	13.3755
k__Bacteria;p__Firmicutes;c__Bacilli;o__Lactobacillales;f__Lactobacillaceae;g__Lactobacillus	0.00363253	0.384468	0	0.469952	0.00525845	0.00529577	0	0	1.06276	0	0.292601	0	0.0132013	0	0.0218436	0	0	0.7996	0	0.021952	0.290439	0	0.556813	0	0	0	0.29838	0.184528	0	0	0	0.183801	0	0	0.0106718	0.00819269	0.0417437	0	0	0.154512	0.073446	0.0171546	0	0.00744352	0	0	0	1.16887	0.59733
k__Bacteria;p__Firmicutes;c__Bacilli;o__Lactobacillales;f__Streptococcaceae;g__Streptococcus	2.7244	4.12822	9.48438	1.16776	4.67476	18.8529	24.3461	7.72975	4.04998	24.9084	8.38791	1.93669	2.56106	8.27139	1.22324	1.79988	1.58649	13.6682	6.69317	2.89766	6.08601	20.115	23.2101	5.84636	2.71658	4.08829	9.88917	18.5096	0.0806602	7.63881	1.44437	2.08228	0.748518	2.71788	0.10405	0.21301	0.650009	0.452224	2.11987	18.9225	33.7384	14.4328	20.0491	39.0859	21.9983	7.10426	2.29922	2.09166	1.96767
k__Bacteria;p__Firmicutes;c__Bacilli;o__Turicibacterales;f__Turicibacteraceae;g__Turicibacter	0	0.42772	0	0	0	0	0	0	0	0.485293	0	0.0485276	0	0.0395382	0	0	0	0	0	0	0	0	0	0	0	0	0	0	0	0	0.0190049	0	0	0.0714559	0.00533589	0	0	0.00254059	0	0	0	0	0	0	0.387831	0.945733	0	0	0
k__Bacteria;p__Firmicutes;c__Clostridia;o__Clostridiales;Other;Other	0.428639	0	0	2.16463	0.157754	0	0	0	0	0	0	0.0352928	0.844884	0.0369023	0	0.0203376	0	0	0	0	1.21456	0	0	0.737463	0	2.08301	1.21483	1.10717	0	0	0	0.0193475	0.00331203	0.574199	0	0.962641	0.0536705	0	0.443951	0	0	0.0857731	0	0	0	0	0	0	0.433357
k__Bacteria;p__Firmicutes;c__Clostridia;o__Clostridiales;f__;g__	0	0	0	0	0.0893937	0.206535	1.3078	0	0	0	0	0.121319	0.778878	0	0	0	0	0.624688	0	0.439039	0	0	0	0.40482	0	0	0	0	0	0	0	0.916588	0.0231842	0.410872	0	5.03851	2.18856	0.137192	0	0	0	0.697621	0.894995	0	0	0	0	0	0
k__Bacteria;p__Firmicutes;c__Clostridia;o__Clostridiales;f__Christensenellaceae;g__	0	0	0	0	0	0	0	0	0	0	0	0	0	0	0	0	0	0	0	0	0	0	0	0.451892	0	0	0	0	0	0	0	0.0314397	0	0	0	0	0	0	0	0	0	0	0	0	0	0	0	0	0
k__Bacteria;p__Firmicutes;c__Clostridia;o__Clostridiales;f__Clostridiaceae;g__Clostridium	0	0	0	0	0	0	0	0.887489	0	0.643756	0	0.0198522	0	0.0158153	0	0	0	0	1.59046	0	0	1.45488	0	0	2.21652	1.33686	0	0	0	0	0	0	0	0.028072	0	0	0	0	0	0	0	0.131519	0	0.521047	0	0	1.94795	0	0
k__Bacteria;p__Firmicutes;c__Clostridia;o__Clostridiales;f__Eubacteriaceae;g__Pseudoramibacter_Eubacterium	0	0.0384468	0	0	0	0	0	0	0	0	0	0	0	0.021087	0.131062	0	0.526003	0	0	0	0	0	0	0	0	0	0	0	0	0	0.0836216	0.116085	0.0496804	0	0.0320154	0.012289	0.0298169	0.787582	0	0	0	0	0	0	0	0	0	0	0
k__Bacteria;p__Firmicutes;c__Clostridia;o__Clostridiales;f__Lachnospiraceae;Other	0.312398	0	0	1.09655	0	0	0	0	0	0	0	0	1.53135	0	0	0	0	0	0	0	0	0.506609	0	0	0	0	0	0	0	0	0	0	0	0	0	0	0	0	0	0	0	0	0	0	0	0	0	0	0
k__Bacteria;p__Firmicutes;c__Clostridia;o__Clostridiales;f__Lachnospiraceae;g__	0	0	0	0	1.30935	0.243605	0.00619809	0	0	0	0	0	0	0	0	0	0	0	0	0	0	0.428669	0	0.728049	0	0.699518	0	1.23492	0	0	0	0.0241844	0	0.022968	0	0.204817	0	0	0	0	0.19363	0	0.4909	0	0.820167	0	0	0	0
k__Bacteria;p__Firmicutes;c__Clostridia;o__Clostridiales;f__Lachnospiraceae;g__Blautia	0.00363253	0.00480584	0	0	0	0	0	0	0	1.0201	0	0	0.00440044	0	0	0	0	0	0	0	0.155121	0.00324749	0	0	0	0	0.0426257	0	0	0	0	0	0	0	0.00266795	0	0	0	0	0	0.00333845	0	0.0029933	0.00744352	0.292463	0	0	0	0
k__Bacteria;p__Firmicutes;c__Clostridia;o__Clostridiales;f__Lachnospiraceae;g__Butyrivibrio	0.352356	0	0	1.11079	0.110428	0	0	0	1.06276	0	0	0	0	0	0	0	0	0	0	0	0	0.263047	0.377196	0	0	0	0	0	0	0	0	0.113667	0	0	0.0106718	0.188432	0	0.119408	0	0	0	0	0	0	0.302	0	0	0	0
k__Bacteria;p__Firmicutes;c__Clostridia;o__Clostridiales;f__Lachnospiraceae;g__Catonella	0	0.163399	0	0	0.446969	0.349521	1.40077	0	0	0	0	0	0.506051	0.0184512	0	0.854179	0.0763553	0	0	0	0.633684	0	0	0	0	0	0	0	1.62561	0	0.0114029	0.128177	1.6792	0.0484879	0.642975	0.237588	0.262389	0.0101623	1.76471	0	0	0.674748	0	0	0.66122	0	0	0.287091	0
k__Bacteria;p__Firmicutes;c__Clostridia;o__Clostridiales;f__Lachnospiraceae;g__Clostridium	0	0	0	0	0	0.00529577	0	0	0	0.623948	0	0	0	0	0	0	0	0	0	0	0	0	0	0	0	0	0	0	0	0	0	0	0	0.002552	0	0	0	0	0	0	0	0	0	0	0	0	0	0	0
k__Bacteria;p__Firmicutes;c__Clostridia;o__Clostridiales;f__Lachnospiraceae;g__Coprococcus	0	0	0	0	0	0	0	0	0	0	0.404069	0	0	0	0	0	0	0	0	0.206349	0	0	0	0.536622	0	0	0	0	0	0	0	0.0169291	0	0	0	0	0	0	0	0	0	0	0	0.539655	0	0	0	0.686968	0
k__Bacteria;p__Firmicutes;c__Clostridia;o__Clostridiales;f__Lachnospiraceae;g__Defluviitalea	0	0	0	0	0	0	0	0	0	0	0	0	0	0	0	0	0	0	1.35852	0	0	0	0	0	0	0	0	0	0	0	0	0	0	0	0	0	0	0	0	0	0	0	0	0	0	0	0	0	0
k__Bacteria;p__Firmicutes;c__Clostridia;o__Clostridiales;f__Lachnospiraceae;g__Dorea	0	0	0	0	0	0	0	0	0	0	0	0	0	0	0	0	0	0	0	0	0	0	0	0	0	0	0	0	0	0	0	0	0	0	0	0	0	0	0	0	0	0	0	0	0	0.7093	0	0	0
k__Bacteria;p__Firmicutes;c__Clostridia;o__Clostridiales;f__Lachnospiraceae;g__Epulopiscium	0.617531	0	0	0	0	0	0	0	0	0	0	0	0	0	0	0	0	0	0	0	0	0	0	0	0	0	0	0	0	0	0	0	0	0	0	0	0	0	0	0	0	0	0	0.428003	0	0	0	0	0
k__Bacteria;p__Firmicutes;c__Clostridia;o__Clostridiales;f__Lachnospiraceae;g__Johnsonella	0	0	0	0	0.483778	0.121803	0.297508	0	0	0	0	0	0.220022	0	0	0	2.53669	0	0	0.232691	0	0	0	0	0	0	0	0	0	0	0	0	0.0563044	0.033176	0	0.63903	0	0	0	0	0	0	0	0	0	0	0	0	0
k__Bacteria;p__Firmicutes;c__Clostridia;o__Clostridiales;f__Lachnospiraceae;g__Lachnoanaerobaculum	0.00363253	0	0	0	1.00436	1.50929	1.03508	0	0	0	0	0.130142	0.0264026	2.24841	0	0.0101688	0	0	0	0.623436	0.996733	0	0.689729	0.530346	0	0	0	0	0	0	0.0228059	0.0725531	0.105985	0.319	0.0853743	0.0860233	0.363766	0.409034	0.255272	0	0	0.337374	0	0	0	0	0	2.0404	0.304521
k__Bacteria;p__Firmicutes;c__Clostridia;o__Clostridiales;f__Lachnospiraceae;g__Lachnospira	0	0.139369	0	0	0	0	0	0	0	0	0	0.0022058	0	0	0	0	0	0	0	0	0	0.457896	0	0	0	0	0	0	0	0	0	0	0.00331203	0	0	0	0	0	0	0	0	0	0	0	0	0	0	0	0
k__Bacteria;p__Firmicutes;c__Clostridia;o__Clostridiales;f__Lachnospiraceae;g__Moryella	0	0	0	0	0	0.0264788	0	0	0	0	0	0	0.140814	0.0553535	0	0	0.246034	0	0	1.1898	0	0	0	0	0	0.202083	0	0	0.0248185	0	0	0.544149	0	0.257752	0	0.0614452	0.488998	1.62343	0	0	0	0.491766	0	0	0.190737	0.0112587	0	0	0
k__Bacteria;p__Firmicutes;c__Clostridia;o__Clostridiales;f__Lachnospiraceae;g__Oribacterium	0	1.00923	0	0	0.163012	0	0	0	0	0	0	2.25874	0.0352035	0.56935	0	0	0	0	0	0.78588	0	0	0	0	0	0	0	0	1.71868	0	1.57741	0.227333	0.115921	0.0535919	0.050691	0	0.178902	2.98011	0.0166482	0	0	0.388838	0	0	0	0	0	0	1.20637
k__Bacteria;p__Firmicutes;c__Clostridia;o__Clostridiales;f__Lachnospiraceae;g__Roseburia	0	0	0	0	0	0	0	0	0	0.732891	0	0.0022058	0	0.0553535	0	0	0	0	0	0	0.610581	0	0	0	0	0	0	0	0	0	0	0.00483688	0.00331203	0.002552	0	0	0	0	0	0	0	0.194419	0.0029933	0.290297	0.448231	0	0	0	0
k__Bacteria;p__Firmicutes;c__Clostridia;o__Clostridiales;f__Lachnospiraceae;g__Shuttleworthia	0	0.19704	0	0	0	0	0	0	0	0	0	0.172052	0	0	0	0	0	0	0	0.627826	0	0	0	0	0	0	0	0	0.0930694	0	0	0.437737	0	0	0	0	0.0298169	0	0	0	0	0.245883	0	0	0	0	0.0479004	0	0
k__Bacteria;p__Firmicutes;c__Clostridia;o__Clostridiales;f__Lachnospiraceae;g__[Ruminococcus]	0.00363253	0	0	0	0	0	0	0	0	0	0	0	0.00440044	0	0	0.0101688	0	0	0	0	0.831711	0	0	0	0	0	0	0	0	0	0	0	0	0	0	0	0	0	0	0	0.00333845	0	0	0	0.371936	0	0.0319336	0	0
k__Bacteria;p__Firmicutes;c__Clostridia;o__Clostridiales;f__Peptococcaceae;g__Peptococcus	0	0.105729	0	0	0.37335	0	0	0	0	0	0	0.180876	0.470847	0	0	0	0.178162	0	0	0	0	0	0	0	0	0	0	0	0	0	0	0.15478	0.357699	0.0586959	0.821728	0.0901196	0.375693	0	0	0	0	1.08646	0	0	0	0	0	0	0
k__Bacteria;p__Firmicutes;c__Clostridia;o__Clostridiales;f__Peptostreptococcaceae;g__	0	0	0	0	5.17432	0.376	0.71278	0	0	0	0	0	0.426843	0	0	0	0.0678714	0	0	0.237081	0	0	0	0.881818	0	0	0	0	0	0	0	0	0.0563044	0.0637999	0.637639	0.233492	0	0	0	0	0	0	0.404095	0	0	0	0	0	0
k__Bacteria;p__Firmicutes;c__Clostridia;o__Clostridiales;f__Peptostreptococcaceae;g__Filifactor	0	0.182622	0	0	0.0841352	0	0	0	0	0	0	0	3.9648	0	0	0	5.43819	0	0	0	0	0	0	0	0	0	0	0	0	0	2.40222	2.67479	0	4.46344	5.92018	2.44961	5.34319	3.90234	2.34184	0	0	0.0114364	0	0	0	0	0	0.707475	0
k__Bacteria;p__Firmicutes;c__Clostridia;o__Clostridiales;f__Peptostreptococcaceae;g__Peptostreptococcus	0	1.05248	0	0	0.141978	0.0635492	0.167348	0	0	0	0	0	0.545655	0	0	0	0	0	0	0	0	0	0	0	0	0	0	0.312278	0	0	0	2.01214	1.69245	0.0612479	2.34246	0.0696379	0.822947	0.0355682	0.721421	0	0	0.125801	0	0	0	0	0	0.604942	0
k__Bacteria;p__Firmicutes;c__Clostridia;o__Clostridiales;f__Ruminococcaceae;g__	0	0	0	0	0	0	0	0	0	0	0	0	0	0.0289947	0	0	0	0	0	0	0	0	0	0	1.58129	0	0	0	0	0	0.0228059	0	0	0	0	0	0	0	0	0	0	0	0	0	0	0	0.0159668	0	0
k__Bacteria;p__Firmicutes;c__Clostridia;o__Clostridiales;f__Ruminococcaceae;g__Butyricicoccus	0.635693	0	0	0	0	0	0	0	0	0	0	0	0	0	0	0	0	0	0	0	0	0	0	0	0	0	0	0	0	0	0	0	0	0	0	0	0	0	0	0	0	0	0	0	0	0.810628	0	0	0
k__Bacteria;p__Firmicutes;c__Clostridia;o__Clostridiales;f__Ruminococcaceae;g__Faecalibacterium	0	0	2.8125	0	0	0	0	0	0	0.693275	0	0	0	0	0	0	0	0	2.02121	0	0.597379	0.00324749	0	0.00627628	0	0.99487	0	0	0	0	0	0.0362766	0	0	0.00266795	0	0	0	0	0	0.357214	0.0743367	0	0.00372176	0.27021	0.934474	0	0	0
k__Bacteria;p__Firmicutes;c__Clostridia;o__Clostridiales;f__Ruminococcaceae;g__Gemmiger	0.795525	0	0	0	0	0.222422	0	0	0	0	0	0	0	0	0	0	0	0	0	0	1.61061	0	0	0	0	0	0	0	0	0	0	0.0290213	0	0	0	0	0	0.0330276	0	0	0.777859	0	0	0.398228	0	0	0	0	0
k__Bacteria;p__Firmicutes;c__Clostridia;o__Clostridiales;f__Ruminococcaceae;g__Oscillospira	0	0	0	0	0	0	0	0	0	0	0	0	0	0	0	0	0	0	0	0	0	0	0	0.480136	0	0	0	0	0	0	0.0152039	0	0	0	0	0	0.0596338	0	0	0	0	0	0.440014	0	0	0	0	0	0.901851
k__Bacteria;p__Firmicutes;c__Clostridia;o__Clostridiales;f__Ruminococcaceae;g__Ruminococcus	0	0	0	0	0	0	0	0	0	0	0	0	0	0	0	0	0	0	0	0	0.468662	0	0	0	0	0	0.319693	0	0	1.00953	0	0	0	0	0	0	0	0	0	0	0.00333845	0	0.434028	0	0.286105	0	0	0	0
k__Bacteria;p__Firmicutes;c__Clostridia;o__Clostridiales;f__Veillonellaceae;g__	0	0	0	0	0	0	0	0	0	0	0	0.165435	0	0	0	0	0.110291	0.049975	0	1.68591	0	0	0	0	0	0	0	0.0567779	0.322641	0	0	2.61433	0	0	0.0533589	0	0.00596338	0.0330276	0	0	0	0.00571821	0	0	0	0	0	0	0
k__Bacteria;p__Firmicutes;c__Clostridia;o__Clostridiales;f__Veillonellaceae;g__Acidaminococcus	0.363253	0	0	0	0	0	0	0	0	0	0	0	0	0	0	0	0	0	0	0	0	0	0	0	0	0	0	0	0	0	0.00380098	0	0	0	0	0	0	0	0	0	0	0	0	0	0	0	0	0	0
k__Bacteria;p__Firmicutes;c__Clostridia;o__Clostridiales;f__Veillonellaceae;g__Dialister	0	2.51346	0	1.76588	0.120944	0.55076	0	0	0	0	0	4.78879	0.356436	0.0369023	0	0.803335	0.797489	0.274863	0	2.8318	0	0	0	0	0	0	0	0	4.22535	0	0.140636	0.989141	4.06717	0.0714559	2.54255	0.241684	1.40736	2.65491	4.5394	0	0	1.24085	0	0	0	0	0	0.635702	0
k__Bacteria;p__Firmicutes;c__Clostridia;o__Clostridiales;f__Veillonellaceae;g__Megamonas	0	0	0	0	0	0	0	0	0	0	0	0	0	0	0	0	0	0	0	0	0	0	0	0	0	0	0	0	0	0	0	0	0	0	0	0	0	0	0	0	0.230353	0	0	0	0	0	0	0	0
k__Bacteria;p__Firmicutes;c__Clostridia;o__Clostridiales;f__Veillonellaceae;g__Megasphaera	0	1.44656	0	0	0	0	0	0	0	0	0	2.31389	0.0880088	0.0738046	0	0.0101688	0.169678	0	0	3.22694	2.02317	0	0	0	0	0	0	0	6.4404	0	0.0836216	0.544149	0.258338	0	0.245451	0	1.13304	3.87185	0.110988	0	0	0.520357	0	0	0	0	0	0.810007	0
k__Bacteria;p__Firmicutes;c__Clostridia;o__Clostridiales;f__Veillonellaceae;g__Phascolarctobacterium	0	0	0	0	0	0	0	0	0	0	0	0	0.0264026	0	0	0	0	0	0	0	0	0	0	0	0	0	0	0	0	0	0.00380098	0	0	0	0.00533589	0	0	0	0	0	0	0	0	0	0	0	0	0	0
k__Bacteria;p__Firmicutes;c__Clostridia;o__Clostridiales;f__Veillonellaceae;g__Schwartzia	0	1.73491	0	0	0	0	0.0433866	0	0	0	0	0.650711	0.268427	0.0237229	0.436872	0	0.0509035	0	0	7.81051	0.00330044	0	0	0	0	0	0	0	4.90166	0	0.642366	0.964957	0.450436	0.403216	0.173417	1.25758	0.900471	0.655471	2.09212	0	0	0.428866	0	0	0	0	0	0	0
k__Bacteria;p__Firmicutes;c__Clostridia;o__Clostridiales;f__Veillonellaceae;g__Selenomonas	0.00363253	5.29604	0	0.811735	3.62307	5.18456	4.85311	0	0	0.643756	0	1.7867	1.47855	5.76994	6.22543	0.17287	0	0.0749625	0	2.03275	0	0	0	0.627628	0.20273	0	0	2.07239	3.09611	0	3.93401	0.643305	0.606101	0.760495	2.47319	2.39636	1.72342	0.289627	10.5494	0	0	5.1807	0	0.234471	2.12035	0	0.702539	4.16282	1.56945
k__Bacteria;p__Firmicutes;c__Clostridia;o__Clostridiales;f__Veillonellaceae;g__Veillonella	0.345091	0.124952	0	10.3674	1.38297	0.900281	1.43176	0.200401	0.947867	0.812122	5.37829	0.60439	0.668867	5.72777	0	0.610128	0.152711	10.07	2.65076	2.89766	9.30394	0.448154	7.80975	2.81177	0.851466	2.08301	0	4.75515	0.111683	0.011217	8.85628	0.749716	0.0132481	0.484879	0.00533589	0.0778306	0.530741	0.243896	1.00999	0.329625	1.7794	2.72187	0.308309	8.29581	0.60082	2.58951	1.18154	0.91254	0.702741
k__Bacteria;p__Firmicutes;c__Clostridia;o__Clostridiales;f__[Acidaminobacteraceae];g__	0	0	0	0	0	0	0	0	0	0	0	0	0.162816	0	0	0.315233	0	0	0	0	0	0	0	0	0	0	0	0	0	0	0.0722186	0.060461	0	0.385352	0	0.208914	1.4014	0.452224	0.36626	0	0	0	0	0	0	0	0	0	0
k__Bacteria;p__Firmicutes;c__Clostridia;o__Clostridiales;f__[Mogibacteriaceae];g__	0.138036	0.97078	0	0	0.126203	0.68845	0.483451	0	0	0	0	0.224992	0.418042	0.0606252	0	1.18975	0.86536	0	0	0	0	0	0	0.599385	0	0	0	0	0.595644	0	1.30754	0.69651	0.741894	0.645655	0.501574	1.75324	2.42113	0.917151	0.105438	0	0	0.463175	0	0.00372176	0	0	0	0	0
k__Bacteria;p__Firmicutes;c__Clostridia;o__Clostridiales;f__[Mogibacteriaceae];g__Mogibacterium	0	0.0336409	0	0	0	0.0370704	0	0	0	0	0	0	0.00880088	0	0	0	0	0	0	0	0	0	0	0	0	0	0	0	0	0	0.00760196	0.00241844	0.00331203	0.022968	0.0133397	0	0.0119268	0.0279464	0	0	0	0	0	0	0	0	0	0	0
k__Bacteria;p__Firmicutes;c__Clostridia;o__Clostridiales;f__[Tissierellaceae];g__	0	0	0	0	0	0	0	0	0	0	0	0.650711	0	0	0	0.0610128	2.62153	0	0	0	0	0	0	0	0	0	0	0	0	0	0	5.92276	0	3.58811	4.44213	3.40406	0	8.46523	0.399556	0	0	0	0	0.00372176	0	0	0	0	0
k__Bacteria;p__Firmicutes;c__Clostridia;o__Clostridiales;f__[Tissierellaceae];g__Anaerococcus	0	0	0	0	0	0	0	0	0	0	0.659514	0.0242638	0	0	0	0	0	0	0	0.118541	0	0	0	0	0	0	0	0	0	0.269209	0.0418108	0	0	0	0	0	0.0596338	0	0	0	0	0	0	0	0	0	0	0.0717728	0.281096
k__Bacteria;p__Firmicutes;c__Clostridia;o__Clostridiales;f__[Tissierellaceae];g__Finegoldia	0	0.062476	0	0	0	0	0.00619809	0	0	0	0	0	0	0	0.109218	0	0	0.524738	0	0	0	0	0	0.448754	0.473037	0	0.362319	0	0	0	0	0	0	0	0.0160077	0	0.131194	0	0	0	0	0	0	0	0	0	0	0	0
k__Bacteria;p__Firmicutes;c__Clostridia;o__Clostridiales;f__[Tissierellaceae];g__Parvimonas	0	1.44175	0	0	1.04643	0.153577	0.743771	0	0.847336	1.57473	0	2.02934	0.616062	0.935737	0.502403	2.63372	1.10291	0.149925	0	0.0175616	0.00660088	0	1.03819	0.00313814	0	0	0	1.23492	1.97307	0	2.18936	1.76304	4.33875	0.941687	1.56875	0.204817	0.960105	0.134651	1.10988	0	0	1.79552	0	0	1.12852	0	0	2.48129	0
k__Bacteria;p__Firmicutes;c__Clostridia;o__Clostridiales;f__[Tissierellaceae];g__Peptoniphilus	0	0	0	0	0.157754	0	0	0	0	0	0	0.233815	0	0	0	0	0	0	0	0	0	0	0	0	0	0	0	0	0	0	0	0	0	0.010208	0	0	0.0298169	0	0	0	0	0	0	0	0	0	0	0	0
k__Bacteria;p__Firmicutes;c__Erysipelotrichi;o__Erysipelotrichales;f__Erysipelotrichaceae;g__Allobaculum	0	0	0	0	0	0	0	0	0	0	0	0	0	0	0	0	0	0	0	0	0	0	0	0	1.04068	0	0	0	0	0	0	0	0	0	0	0	0	0	0	0	0.423983	0	0	0.774126	0	0	0	0	0
k__Bacteria;p__Firmicutes;c__Erysipelotrichi;o__Erysipelotrichales;f__Erysipelotrichaceae;g__Bulleidia	0.78826	0.134564	0	0	0	0.307155	0	1.11652	0	0	0	0.544833	0.0572057	0.0527176	0	0	0	0	0	0.10976	0	0	0	0	0	0.217628	0	0	0.874853	0	0	1.40511	0.821382	0.413424	0.536257	0.00819269	0.572485	0.030487	0.332963	0	0	0.28591	0	0	1.00772	0	0	0	0
k__Bacteria;p__Firmicutes;c__Erysipelotrichi;o__Erysipelotrichales;f__Erysipelotrichaceae;g__Sharpea	0	0	0	0	0	0	0	0	0	0	0	0	0	0	0	0	0	0	0	0	0	0	0	0	0	0	0	0	0	0	0.0456118	0.101574	0	0	0.00266795	0	0.0834874	0	0	0	0	0	0	0	0	0	0	0	0
k__Bacteria;p__Firmicutes;c__Erysipelotrichi;o__Erysipelotrichales;f__Erysipelotrichaceae;g__[Eubacterium]	0	0	0	0	0	0	0	0	0	0	0	0	0	0	0	0	0	0	0	0	0	0	0	0	0	0	0	0	0	0	0.0190049	0	0	0	0	0	0	0	0	0	0	0.148673	0	0	0	0	0	0	0
k__Bacteria;p__Firmicutes;c__Erysipelotrichi;o__Erysipelotrichales;f__Erysipelotrichaceae;g__cc_115	0	0	0	0	0	0	0	0	0	0	0	0	0	0	0	0	0	0	0	0	0	0	0	0	0.135153	0	0	0	0	0	0	0	0	0	0	0	0	0	0	0	0	0	0	0	0	0	0	0	0
k__Bacteria;p__Fusobacteria;c__Fusobacteriia;o__Fusobacteriales;f__Fusobacteriaceae;g__Fusobacterium	0.00363253	16.6234	0	2.6061	9.88589	9.95605	18.148	0	1.9819	7.16054	1.42585	17.9508	11.1947	6.58179	3.53866	10.9925	23.4156	5.09745	0	4.83382	1.5116	0.292274	6.72486	0.225946	0	0.808332	5.43478	7.4237	25.8795	0	19.2748	15.062	26.2213	12.3415	10.0208	3.91611	7.9969	18.4269	6.03774	0	0.333845	21.0602	2.4126	0	3.25842	1.65503	1.45298	19.5119	1.9911
k__Bacteria;p__Fusobacteria;c__Fusobacteriia;o__Fusobacteriales;f__Leptotrichiaceae;g__	0	0	0	0	0.51007	0	0	0	0	0	0	0	0	0	0	0	0	0	0	0	0	0	0	0	0	0	0	0	0	0	0	0	0	0	0	0.520236	0	0	0	0	0	0	0.796216	0	0	0	0	0	0
k__Bacteria;p__Fusobacteria;c__Fusobacteriia;o__Fusobacteriales;f__Leptotrichiaceae;g__Leptotrichia	0	0.091311	0.015625	0	5.57922	9.53768	3.16103	0	0	0.366445	0	1.00585	0.642464	16.9513	0.349498	0	0.203614	0.1999	0	8.23638	0.508268	0.639756	0.826238	5.07124	1.82457	0	0	3.90348	6.76925	0	6.63271	3.61315	1.79181	0.632895	1.07251	0.327708	2.98766	0.411575	1.88679	1.21549	0.524137	3.7054	0.371169	0.0744352	1.93916	1.73384	3.19336	1.74305	0.0936988
k__Bacteria;p__GN02;c__BD1-5;o__;f__;g__	0	0	0	0	0.247147	0.158873	0	0	0	0	0	0	0	0	0	0	0	0	0	0	0	0	0	0	0	0	0	0	0	0	0	0	0	0	0	0	0	0	0	0	0	0	0	0	0	0.686782	0	0	0
k__Bacteria;p__Lentisphaerae;c__[Lentisphaeria];o__Victivallales;f__Victivallaceae;g__	0	0	0	0	0	0	0	0	0	0	0	0	0	0	0	0	0	0	0	0	0	0	0	0	0	0	0	0	0	0	0	0	0	0	0	0	0	0	0	0	0	0	0	0	0	0	0	0	0.995549
k__Bacteria;p__OP11;c__WCHB1-64;o__d153;f__;g__	0	0	0	0	0	0	0	0	0	0	0	0	0	0	0	0	0	0	0	0	0	0	0	0	0	0	0	0	0	0	0	0	0	0	0	2.95756	0	0	0	0	0	0	0	0	0	0	0	0	0
k__Bacteria;p__Proteobacteria;Other;Other;Other;Other	0	0	0	0	0	0	0.00619809	0	0	0	0	0.0308812	0	0	0	0.183038	0	0.0249875	0	0	0	0	0	0	0.486552	0	0.106564	0.0283889	0	0	0	0	0	0	0.0106718	0	0	0.00254059	0	0.0309023	0	0	0	0	0.0286105	0	0	0	0
k__Bacteria;p__Proteobacteria;c__Alphaproteobacteria;Other;Other;Other	0	0	0	0	0	0	0	0	0	0	0	0	0	0	0	0	0	0	0	0	0	0	0	0.232222	0	0	0	0	0	0	0	0	0	0	0.0106718	0	0	0	0	0	0	0	0	0	0	0	0	0	0
k__Bacteria;p__Proteobacteria;c__Alphaproteobacteria;o__Caulobacterales;f__Caulobacteraceae;g__Brevundimonas	0.969886	0.0672818	0.96875	0.128169	0	0.132394	0	0.171772	0.0287233	0.485293	1.35154	0.0022058	0.0528053	0.0421741	0.524246	0.833842	0.101807	1.52424	0.397614	0	0.518169	0.438411	0.0467004	0.70922	0.797405	0.419711	0.788576	0	0.0248185	0.0673023	0.0342088	0.00241844	0.00993608	0.02552	0	0.0245781	0.0834874	0	0.160932	1.2979	0	0.0629003	0.173611	0.12654	0.155768	0.866922	1.50088	0.953553	0.0585617
k__Bacteria;p__Proteobacteria;c__Alphaproteobacteria;o__Caulobacterales;f__Caulobacteraceae;g__Caulobacter	0	0	0	0	0	0	0	0	0	0	0	0	0	0	0	0	0	0	0	0	0	0	0	0	0	0	0.404945	0	0	0	0	0	0	0	0	0	0	0	0	0	0	0	0	0	0	0	0	0	0
k__Bacteria;p__Proteobacteria;c__Alphaproteobacteria;o__RF32;f__;g__	0	0	0	0	0	0	0	0	0	0	0	0	0	0	0	0	0	0	0	0	0	0	0	0	0	0	0	0	0	0	0.0266069	0	0	0	0	0	0	0	0	0	0	0	0	0	0	0	0	0	0
k__Bacteria;p__Proteobacteria;c__Alphaproteobacteria;o__Rhizobiales;Other;Other	0.196157	0.432526	0.265625	0.712048	0.0736183	0	0.0991695	2.34755	0.402126	0.168367	0.678092	0	0	0.0342664	0.0655308	0.050844	0.144227	1.14943	1.15971	0.285376	1.96706	0.707953	0.495743	0.160045	0	0.99487	1.00171	0.198722	0.049637	0.19069	0.0152039	0.0169291	0.0132481	0.017864	0	0.0450598	0.0119268	0.0152435	0.0277469	0.350227	0.664352	0.142955	0	0.0372176	0.578568	1.45238	0	1.58925	0.9487
k__Bacteria;p__Proteobacteria;c__Alphaproteobacteria;o__Rhizobiales;f__;g__	0	0	0	0	0	0	0	0	0	0	0	0	0	0	0	0	0	0	0.72896	0	0	0	0	0	0	0	0	0	0	0	0	0	0	0	0	0	0	0	0	0	0	0	0	0	0	0	0	0	0
k__Bacteria;p__Proteobacteria;c__Alphaproteobacteria;o__Rhizobiales;f__Bartonellaceae;g__	0	0	0	0	0	0	0	0	0	0	0	0	0	0.0342664	0	0	0	0	0	0	0	0	0.16884	0	0	0	0	0	0	0	0	0	0	0	0	0	0	0	0	0	0	0	0	0	0	0	0	0	0
k__Bacteria;p__Proteobacteria;c__Alphaproteobacteria;o__Rhizobiales;f__Bradyrhizobiaceae;g__Bradyrhizobium	0	0.100923	0	0	0	0	0	0	0	0	0	0	0	0	0	0	0	0	0	0	0	0	0.0790315	0.357748	0	0	0.426257	0.227111	0	0	0	0	0	0	0	0	0	0	0	0	0	0	0	0	0	0	0.830273	0	0
k__Bacteria;p__Proteobacteria;c__Alphaproteobacteria;o__Rhizobiales;f__Brucellaceae;g__Ochrobactrum	2.07418	0.754517	1.40625	1.70891	0.110428	0.0158873	0.458659	0.916118	0.933506	1.91146	1.21685	0.0838204	0.0440044	0.0632611	0.917431	0.122026	0.110291	0.949525	0.894632	0	1.18486	0.253304	0.689729	1.13287	0.446006	2.48718	2.10997	1.37686	0.0372278	0.975883	0.0418108	0.0217659	0.0132481	0.214368	0.00800384	0.0573488	0.00596338	0.0685958	0.233074	0.453234	0.186953	0.314501	0.996767	0.439168	0.174842	0.675524	1.38911	1.01507	0.784727
k__Bacteria;p__Proteobacteria;c__Alphaproteobacteria;o__Rhizobiales;f__Hyphomicrobiaceae;g__Devosia	0	0	0	0	0	0.105915	0	0	0	0	0	0	0	0	0	0	0	0	0	0	0	0	0	0	0	0	0	0	0	0	0	0	0	0	0	0	0	0	0	0	0	0	0	0	0	0	0	0	0
k__Bacteria;p__Proteobacteria;c__Alphaproteobacteria;o__Rhizobiales;f__Methylobacteriaceae;g__	0	0	0	0	0	0	0.0185943	0	0	0.188175	0	0	0	0	0	0	0	0	0	0	0	0	0	0	0	0	0	0	0	0	0	0	0	0	0	0	0	0	0	0	0	0	0	0	0	0	0	0	0
k__Bacteria;p__Proteobacteria;c__Alphaproteobacteria;o__Rhizobiales;f__Methylobacteriaceae;g__Methylobacterium	0	0	0	2.4352	0.457485	0	0.0433866	0	0.660635	0.623948	0.366913	0	0	0	0.655308	0.386414	0	0.124938	1.15971	0.00439039	1.05614	0	0.0179617	0	0.770374	0	0.468883	0.156139	0.00620463	0.0785193	0	0	0	0.040832	0.00533589	0	0	0.0228653	0	0.309023	0	0	0	0.398228	0	0	0.303369	0.0102533	0.0702741
k__Bacteria;p__Proteobacteria;c__Alphaproteobacteria;o__Rhizobiales;f__Phyllobacteriaceae;g__Aminobacter	0	0	0	0	0	0	0	0	0	0	0.743115	0	0.00440044	0	0	0	0	0	0	0	0	0	0	0	0	0	0	0	0	0	0	0	0	0	0	0	0	0	0	0	0	0	0	0	0	0	0	0	0
k__Bacteria;p__Proteobacteria;c__Alphaproteobacteria;o__Rhizobiales;f__Rhizobiaceae;g__Agrobacterium	21.8061	4.96444	43.2031	29.5642	1.87727	1.80586	4.64237	38.1907	35.0998	12.786	29.0465	0.776442	0.255226	0.532448	45.8716	25.1169	5.37032	31.3093	32.7369	2.63424	13.2414	10.8823	8.66473	11.0117	39.1404	34.6961	25.682	22.8531	1.04858	37.5659	0.46372	0.285376	0.102673	0.472119	0.0827064	0.954449	1.72342	0.744392	3.12986	13.2674	5.59191	1.9156	8.97689	4.92017	8.95826	22.4724	36.2606	16.436	31.1431
k__Bacteria;p__Proteobacteria;c__Alphaproteobacteria;o__Rhizobiales;f__Rhizobiaceae;g__Rhizobium	0	0.124952	0	0	0	0	0	0	0	0	0	0	0	0	0	0	0	0	0	0	0	0	0	0	1.02717	0	0	0	0	0	0	0	0	0	0	0	0	0	0	0	0	0	0	0	0	0	0	0.44089	0
k__Bacteria;p__Proteobacteria;c__Alphaproteobacteria;o__Rhodobacterales;f__Rhodobacteraceae;g__Paracoccus	0	0	0	0	0.0210338	0.0847323	0	0	0	0	0.743115	0	0.00440044	0	0	0.122026	0	0	0	0	0	0	0.384381	0	1.04068	0	0	0.2555	0	0.19069	0	0	0	0	0	0	0	0	0	0	0	0	0	0	0.476841	0.18014	0	0	0
k__Bacteria;p__Proteobacteria;c__Alphaproteobacteria;o__Rhodospirillales;f__Acetobacteraceae;g__Roseomonas	0	0	0	0	0	0	0	0	0	0	0	0	0	0	0	0	0	0	0	0	0	0	0	0.244775	0	0	0	0	0	0	0	0	0	0	0	0	0	0	0	0	0	0	0	0	0	0	0	0	0
k__Bacteria;p__Proteobacteria;c__Alphaproteobacteria;o__Rickettsiales;f__;g__	0	0	0	0	0	0	0	0	0	0	0	0	0.69527	0	0	0	0	0	0	0	0	0	0	0	0	0	0	0	0	0	0	0	0	0	0	0	0	0	0	0	0	0	0	0	0	0	0	0	0
k__Bacteria;p__Proteobacteria;c__Alphaproteobacteria;o__Rickettsiales;f__mitochondria;Other	0	0	0	0.284819	0	0.0370704	0	0	0	0	0	0.0044116	0	0	0.109218	0.101688	0.0169678	0.0749625	0	0	0.00990132	0	0	0	0.0540614	0.0777242	0	0.156139	0	0.0224341	0	0.0314397	0.00993608	0.00765599	0	0	0	0	0	0.0412031	0	0.0114364	0.0538793	0.00372176	0.0254315	0.585454	0	0.0205065	0.269384
k__Bacteria;p__Proteobacteria;c__Alphaproteobacteria;o__Sphingomonadales;f__Sphingomonadaceae;g__Sphingomonas	0.51582	0	0.359375	1.60923	0	0.068845	0.0123962	0.286287	0.114893	0.237694	0	0.022058	0	0.0105435	0.633464	0.223714	0	0.249875	0	0	0	0.376709	0.625067	0	0	0	0	0.0283889	0.0248185	0.201907	0.00760196	0	0	0.030624	0	0.0573488	0	0	0.17758	0	0	0	0.326269	0.331237	0	0.0900698	1.11768	0.133292	1.31178
k__Bacteria;p__Proteobacteria;c__Betaproteobacteria;o__Burkholderiales;f__Alcaligenaceae;g__Alcaligenes	0	0	0	0	0	0	0	0	0	0	0	0	0	0	0	0	0.0169678	0	0	0	0	0	0	0	0	0	0	0.0993612	0	0	0	0	0	0	0	0	0	0	0	0	0	0	0	0	0	0	0	0	0
k__Bacteria;p__Proteobacteria;c__Betaproteobacteria;o__Burkholderiales;f__Alcaligenaceae;g__Sutterella	0	0	0	0	0	0	0	0	0	0	0	0	0	0	0	0	0	0	0	0	0.475263	0	0	0	0	0	0	0	0	0	0	0	0	0	0	0	0	0	0	0	0	0	0	0	0	0	0	0	0
k__Bacteria;p__Proteobacteria;c__Betaproteobacteria;o__Burkholderiales;f__Burkholderiaceae;g__Burkholderia	0	0	0	0	0	0	0	0	0	0	0	0	0	0	0	0	0	0	0	0	0	0	0	0	0	0	0	0	0	0	0	0	0.00993608	0	0	0	0	0	0	0	0	0	0	0	0	0	0	0	0
k__Bacteria;p__Proteobacteria;c__Betaproteobacteria;o__Burkholderiales;f__Burkholderiaceae;g__Lautropia	0	0	1.42188	0	0.0473261	1.13329	0	0	0.603188	1.13895	0	0.952906	0.0968097	1.3443	4.2595	0	0.0254518	0	0.0662691	0	0.442259	3.06888	0.0179617	1.31174	6.21706	0	1.10827	0.0709723	0.00620463	1.42457	0	0	0.162289	0.015312	0	0.00819269	0	0	0.00554939	8.53935	0.851305	0	1.06861	0.193532	0	0.315244	0	0	0
k__Bacteria;p__Proteobacteria;c__Betaproteobacteria;o__Burkholderiales;f__Comamonadaceae;Other	0.0653856	0.0240292	0.34375	0	0	0	0	0	0.603188	0	0	0.0132348	0	0	0.961118	0.132194	0	0.124938	0.463883	0.0395135	0	0	0	0.357748	0.297337	0	0	0.880057	0	0.504767	0.00760196	0	0	0	0	0.00409635	0	0	0	0.113309	0.15023	0.0343092	0	0.301463	0	0.202657	0	0.041013	0
k__Bacteria;p__Proteobacteria;c__Betaproteobacteria;o__Burkholderiales;f__Comamonadaceae;g__	0	0	0	0	0	0	0	0	0	0	0	0.0882321	0.0220022	2.06126	0	0	0.23755	0	0	0.00878079	0	0	0	0	0	0	0	0	0.0806602	0	0.0684177	0.0798085	0.844567	0.00765599	0	0	0.0834874	0	0	0	0	0.303065	0	0.12654	0	0	0	0.492156	0
k__Bacteria;p__Proteobacteria;c__Betaproteobacteria;o__Burkholderiales;f__Comamonadaceae;g__Acidovorax	0	0	0	0	0	0	0	0	0	0	0	0	0	0	0	0	0	0	0	0	0	0	0	0	0	0	0	0	0	0	0	0	0	0.00765599	0	0	0	0	0	0	0.210322	0	0	0.204697	0	0	0	0	0
k__Bacteria;p__Proteobacteria;c__Betaproteobacteria;o__Burkholderiales;f__Comamonadaceae;g__Curvibacter	0	0	0.640625	0.199373	0	0	0	0	0.0143616	0.00990393	0	0	0	0	0.283967	0	0	0	0	0	0	0	0	0	0.040546	0.108814	0	0	0	0	0	0	0	0	0	0	0	0	0	0	0	0	0	0	0	0	0	0	0
k__Bacteria;p__Proteobacteria;c__Betaproteobacteria;o__Burkholderiales;f__Comamonadaceae;g__Delftia	1.84533	1.33602	3.85938	3.40359	0.357575	0.158873	0.204537	1.40281	0.674996	1.09934	4.1568	0.125731	0.070407	0.139702	2.27173	1.61684	0.152711	1.87406	6.46123	0.021952	3.98363	2.03618	4.35033	3.58376	5.09528	1.8032	3.68713	1.533	0.0310231	3.45485	0.148238	0.0798085	0.00993608	0.168432	0.0320154	0.0532525	0.113304	0.0685958	0.127636	0.339926	1.83281	1.15508	5.47474	1.48126	1.78657	5.1565	6.09931	0.707475	7.8707
k__Bacteria;p__Proteobacteria;c__Betaproteobacteria;o__Burkholderiales;f__Comamonadaceae;g__Tepidimonas	0	0	0	0	0	0	0	0	0	0.207983	0	0	0	0	0	0	0	0	0	0.122931	0	0	0	0	0	0	0	0	0	0	0	0	0	0	0	0	0	0	0	0	0	0	0	0	0	0	0	0	0
k__Bacteria;p__Proteobacteria;c__Betaproteobacteria;o__Burkholderiales;f__Comamonadaceae;g__Variovorax	0	0	0	0	0	0.00529577	0	0	0.157978	0.0198079	0	0	0	0	0	0	0	0	0.530152	0	0	0	0	0	0	0.621794	0	0.12775	0.0310231	0	0	0	0	0	0	0	0	0	0.00554939	0	0	0	0	0	0	0	0	0.041013	0
k__Bacteria;p__Proteobacteria;c__Betaproteobacteria;o__Burkholderiales;f__Oxalobacteraceae;g__Herbaspirillum	0.653856	0.148981	0.109375	0.384506	0.120944	0.0264788	0.0991695	0.629831	0.0574465	0.980489	0	0.0308812	0.00440044	0.0105435	0	0.0915192	0	1.44928	0.397614	0	0.646886	0.480629	0	1.06383	1.01365	0.870511	0	0.454223	0	0	0.00760196	0.0169291	0	0	0.0106718	0.00409635	0.0119268	0.0101623	0.277469	0.0309023	0.287107	0	0.76329	0.245636	0	0.61923	0.0638672	0.686968	0.421644
k__Bacteria;p__Proteobacteria;c__Betaproteobacteria;o__Burkholderiales;f__Oxalobacteraceae;g__Massilia	0	0	0.078125	0	0.0893937	0	0	0	0	0	0	0	0	0	0	0	0	0.09995	0	0	0	0	0	0	0	0	0	0	0	0	0	0	0	0	0	0	0	0	0	0	0	0	0	0	0	0	0	0	0
k__Bacteria;p__Proteobacteria;c__Betaproteobacteria;o__Burkholderiales;f__Oxalobacteraceae;g__Naxibacter	0	0	0	0	0	0	0	0	0	0	0	0.0242638	0	0	0	0	0	0	0	0	0	0.0941772	0	0	0	0	0	0	0	0	0	0	0	0	0	0	0	0	0	0	0	0	0	0	0	0	0	0	0
k__Bacteria;p__Proteobacteria;c__Betaproteobacteria;o__Burkholderiales;f__Oxalobacteraceae;g__Ralstonia	0	0	0	0	0.0736183	0	0	0	0	0	0.232223	0	0.00440044	0	0	0	0	0	0.0662691	0	0	0	0	0.611937	0	0	0	0	0	0.314077	0	0	0	0	0	0	0	0	0	0	0.257061	0	0	0.241914	0	0.281468	0	0	0
k__Bacteria;p__Proteobacteria;c__Betaproteobacteria;o__Methylophilales;f__Methylophilaceae;g__Methylotenera	0	0	0	0	0	0	0	0	0	0	0	0	0	0	0	0	0	0	0	0	0	0.422174	0	0	0	0	0	0	0	0	0	0.00725531	0	0	0	0	0	0	0	0	0	0	0	0	0	0	0	0	0
k__Bacteria;p__Proteobacteria;c__Betaproteobacteria;o__Neisseriales;f__Neisseriaceae;Other	0	0	0	0	0.720408	0.857915	0.204537	0	2.19733	0	0	0	0	0.751226	0.30581	0	0	0	0	0.456601	0.475263	0	0.161655	0	0	0	0	0	0	0	0	0	0.0132481	0.900855	0.00533589	0	0.0834874	0	0.18313	0	1.35541	0	0.242457	0	2.08539	0	0	0.358864	0
k__Bacteria;p__Proteobacteria;c__Betaproteobacteria;o__Neisseriales;f__Neisseriaceae;g__	1.34404	0	0	1.182	0	0	0	1.63184	0	0	1.5977	2.3955	0.0308031	0	1.02665	0.0101688	0	0.924538	0	0	0	2.22778	0	0	0	0	0	0	0	0.314077	0.0684177	0	0.182161	0	0	0	0.0596338	0	0	2.69881	0	0.0114364	1.24521	0.424281	0	1.12587	0	0	0.773015
k__Bacteria;p__Proteobacteria;c__Betaproteobacteria;o__Neisseriales;f__Neisseriaceae;g__Eikenella	0	0	0	0	1.31461	2.10772	0.16115	0	0	0	0	0	0.651265	0.73541	0.633464	0	0.110291	0	0	0.627826	0	0	0.607106	0	0	0	0	0	0.384687	0.011217	0.174845	0	0.50674	0.11484	0.00533589	0	0.0119268	0.170219	0.205327	0	0	0	0.335249	0	0.162126	0	0	0.0102533	0
k__Bacteria;p__Proteobacteria;c__Betaproteobacteria;o__Neisseriales;f__Neisseriaceae;g__Kingella	0	0	0	0	0	0.259493	0	0	0	0	0	0	0.558856	0	0	0	0.169678	0	0	0.324889	0	0	1.28247	2.36302	0	0	0.767263	0	0	0.661806	0.106427	0	0.00331203	0.010208	0.0213436	0	0	0.0533523	0	0.13391	0	0.148673	0	0.279132	2.88012	0	0	1.32267	0
k__Bacteria;p__Proteobacteria;c__Betaproteobacteria;o__Neisseriales;f__Neisseriaceae;g__Neisseria	0	0	0.96875	0	3.90177	1.6311	1.3078	1.74635	0	0.0594236	0	0.101467	1.83938	2.6965	1.46352	0.477934	0.127259	0	0	0.259033	4.85495	19.709	8.4887	2.29712	1.28396	0	0.0213129	0	0.403301	3.05104	0.205253	0	0.0430563	0.0689039	0	0.0327708	0	0.409034	0.133185	6.6234	3.40188	0.440302	1.52957	0	2.00909	1.97028	0.973974	0	0
k__Bacteria;p__Proteobacteria;c__Betaproteobacteria;o__Rhodocyclales;f__Rhodocyclaceae;g__Propionivibrio	0	0	0	0	0.347058	0	0	0	0	0	0	0	0	0	0	0	0	0	0	0	0	0	0	0	0	0	0	0	0	0	0.0418108	0	0	0	0	0.0204817	0	0	0	0	0	0	0	0	0	0	0	0	0
k__Bacteria;p__Proteobacteria;c__Betaproteobacteria;o__Rhodocyclales;f__Rhodocyclaceae;g__Zoogloea	0	0	0	0	0	0	0	0	0	0	0	0	0	0	0	0	0	0	0	0	0	0	0	0	0	0	0	0	0	0	0	0	0	0	0	0	0	0	0	0	0	0	0.29933	0	0	0	0	0	0
k__Bacteria;p__Proteobacteria;c__Deltaproteobacteria;o__Desulfobacterales;f__Desulfobulbaceae;g__Desulfobulbus	0	0	0	0	0	0	0	0	0	0	0	0	0.154015	0	0	0.986374	1.62891	0	0	0	0	0	0	0	0	0	0	0	0	0	0.0874226	0	0.105985	0.035728	0	0	1.55644	1.03148	0.194229	0	0	0	0	0	0	0	0	0	0
k__Bacteria;p__Proteobacteria;c__Deltaproteobacteria;o__Desulfovibrionales;f__Desulfomicrobiaceae;g__	0	0	0	0	0	0	0	0	0	0	0	0	0	0	0	0	0	0	0	0	0	0	0	0	0	0	0	0	0	0	0	0	0	0	0	0.446502	0	0	0	0	0	0	0	0	0	0	0	0	0
k__Bacteria;p__Proteobacteria;c__Deltaproteobacteria;o__Desulfovibrionales;f__Desulfomicrobiaceae;g__Desulfomicrobium	0	0	0	0	0	0	0	0	0	0	0	0	0	0	0	0	0	0	0	0	0	0	0	0	0	0	0	0	0	0	0	0.159617	0	0.303688	0	0.0737342	0	0	0	0	0	0	0	0	0	0	0	0	0
k__Bacteria;p__Proteobacteria;c__Deltaproteobacteria;o__Desulfovibrionales;f__Desulfovibrionaceae;g__	0	0	0	0	0	0	0	0	0	0	0	0	0	0	0	0	0	0	0	0	0	0	0	0	0	1.32131	0	0	0	0	0.00760196	0	0	0	0	0	0	0	0	0	0	0	0	0	0	0	0	0	0.0234247
k__Bacteria;p__Proteobacteria;c__Deltaproteobacteria;o__Desulfovibrionales;f__Desulfovibrionaceae;g__Desulfovibrio	0	0	0	0	0	0	0	0	0	0	0	0	0	0	0	0.264389	0	0	0	0	0	0	0	0	0	0	0	0	0	0	0	0	0	0	0	0	0.238535	0	0	0	0	0	0	0	0	0	0	0	0
k__Bacteria;p__Proteobacteria;c__Deltaproteobacteria;o__Myxococcales;f__;g__	0	0	0	0	0	0	0	0	0	0	0	0	0	0	0	0	0	0	0	0	0	0	0	0	0	0	0	0	0	0	0	0.0217659	0	0	0.2081	0	0	0	0	0	0	0	0	0	0	0	0	0	0
k__Bacteria;p__Proteobacteria;c__Epsilonproteobacteria;o__Campylobacterales;f__Campylobacteraceae;g__Campylobacter	0.933561	0.466167	0	0.655084	3.25498	2.06005	0.6508	0	0.488295	0	0	2.52785	3.21232	2.06653	3.71341	2.91845	3.02028	0.924538	0	1.30834	0.782204	0.519599	0.262241	0.957133	0	0	2.8133	0.0283889	2.0103	0	3.15481	1.19229	0.231842	0.967207	1.22726	0.831558	1.13901	0.513198	1.18202	0	0.123523	2.05284	0	0	0.244779	0	0	1.83533	0
k__Bacteria;p__Proteobacteria;c__Epsilonproteobacteria;o__Campylobacterales;f__Helicobacteraceae;g__Flexispira	0	0	0	0	0	0	0	0	0	0	0.859226	0	0	0	0	0	0	0	0	0	0	0	0	0	0	0	0	0	0	0	0	0	0	0	0	0	0	0	0	0	0	0	0	0	0	0	0	0	0
k__Bacteria;p__Proteobacteria;c__Gammaproteobacteria;o__Cardiobacteriales;f__Cardiobacteriaceae;g__Cardiobacterium	0	0	0.53125	0	0.846611	2.99741	0	0.458059	0	0	0	0.277931	0.154015	3.63488	0	0	0.0848392	0	0	0.0746367	0	0	0	0	0	0	0	0	0	0	0	0	0.404067	0.655863	0.0373513	0	0.0536705	0.0584335	0	0.247219	0	0.0171546	0	0	0.00317894	0	0.415137	0.625449	0
k__Bacteria;p__Proteobacteria;c__Gammaproteobacteria;o__Enterobacteriales;f__Enterobacteriaceae;g__Enterobacter	0.628428	0	0	0.811735	0	0	0	0	0	0	0.00464447	0.0022058	0	0	0.0436872	0	0	0.249875	0	0	0	0	0	0	0	0	0	0	0	0.560852	0	0	0	0	0	0	0	0	0	0.175113	0.190292	0	0	0	0	0	1.05381	0	0
k__Bacteria;p__Proteobacteria;c__Gammaproteobacteria;o__Enterobacteriales;f__Enterobacteriaceae;g__Escherichia	0	0.0480584	0	1.43834	0	0.0476619	0	0.42943	0	0	0	0	0.0308031	0.00527176	0	0.42709	0.0339357	0.149925	2.45195	0.136102	0.217829	0	0.660991	0.470721	0	0	0	0	0	0.0336511	0	0	0	0.00765599	0	0.00409635	0	0	0	0.535641	0.180276	0.0857731	0.604646	0.346124	0.476841	0.43909	0	0	0
k__Bacteria;p__Proteobacteria;c__Gammaproteobacteria;o__Enterobacteriales;f__Enterobacteriaceae;g__Gluconacetobacter	0.145301	0.148981	0.234375	2.84819	0.0841352	0.0794365	0	1.2024	1.03404	0.148559	0	0.0066174	0.0484048	0.00263588	0.458716	0	0.144227	0.224888	1.55732	0	0	0.516351	0.305349	0	0.635221	0.435256	0.852515	0.496806	0.0310231	1.52552	0	0	0	0.0765599	0	0	0.0655972	0.0101623	0.0166482	0.65925	0.0600921	0.228728	0	0	0.321073	0.675524	1.54878	0.461396	1.33521
k__Bacteria;p__Proteobacteria;c__Gammaproteobacteria;o__Enterobacteriales;f__Enterobacteriaceae;g__Salmonella	0	0	0	0.256337	0	0	0	0	0	0	0	0	0	0	0	0	0	0.0249875	0	0	0	0	0	0	0	0	0	0	0	0.011217	0	0.00241844	0	0	0	0	0	0	0	0	0.0200307	0	0.368175	0	0	0	0.0159668	0	0
k__Bacteria;p__Proteobacteria;c__Gammaproteobacteria;o__Enterobacteriales;f__Enterobacteriaceae;g__Serratia	0	0	0	0	0	0	0	0	0	0	0	0	0	0	0	0	0	0	0	0	0	0	0	0	0	0	0	0	0	0	0	0	0	0	0	0	0	0	0	0	0	0.142955	0	0	0	0	0	0	0
k__Bacteria;p__Proteobacteria;c__Gammaproteobacteria;o__Oceanospirillales;f__Halomonadaceae;g__Halomonas	0.22885	0	0	0	0.0420676	0	0	0	0.430849	0.207983	0	0.0176464	0.0176018	0.00263588	0.218436	0	0	0	0.662691	0	0	0	0	0	0	0.248718	0.255754	0.0425834	0	0	0	0	0	0	0	0	0	0	0	0	0.0767844	0	0	0	0	0	0	0	0.0819864
k__Bacteria;p__Proteobacteria;c__Gammaproteobacteria;o__Pasteurellales;f__Pasteurellaceae;g__Actinobacillus	0	0	0	0	0	0	0	0.687088	0	0	0	0.077203	0	0	0	0.050844	0	0	0	0.136102	0	0	0	0	0	0	0	0	0	0	0	0	0	0.250096	0	0	0	0	0	0	0.370568	0	0	0	0	0	0	0	0
k__Bacteria;p__Proteobacteria;c__Gammaproteobacteria;o__Pasteurellales;f__Pasteurellaceae;g__Aggregatibacter	0	0	0	0	3.0499	1.3769	1.82224	0.858861	0	0	0	0.167641	1.93179	3.44509	0	0	0	0	0	0.983448	0	0	0.312534	0	0	0	0	0	0.378482	0	0	0	0.0331203	0	0.176085	0.151565	0.292206	0.0203247	0.332963	0.504738	0	0	0.0119732	0	1.69756	1.05832	0	0	0
k__Bacteria;p__Proteobacteria;c__Gammaproteobacteria;o__Pasteurellales;f__Pasteurellaceae;g__Haemophilus	0.584838	0	0	0.0712048	0.383867	0.82614	1.08467	0.372173	3.24573	0.188175	0	0.277931	0.365237	0	0.131062	3.21334	0.441164	0	0	0	0	0.0584548	0.420304	0.480136	1.29747	0	2.96249	0	0.117888	1.31239	0.0760196	0.0145106	0.0563044	0.0510399	0.0186756	0	0.214682	0	0.172031	1.72023	5.11785	0	0.697438	8.13577	0	2.94979	0.750439	0.0307598	0
k__Bacteria;p__Proteobacteria;c__Gammaproteobacteria;o__Pseudomonadales;f__Moraxellaceae;g__Acinetobacter	0	0.0384468	0.625	0	0.0105169	0	0.0309905	0.515316	0	0	0	0	0	0.0105435	0	0.0406752	0	0	0.994036	0	0	0	0	0	0	0.979325	0	0	0.0868648	2.27706	0.0190049	0.0145106	0	0	0	0.0409635	0	0	0.0388457	0	0.0534152	0.0857731	0	0.327515	0.553136	0.911957	0	0.215318	0.245959
k__Bacteria;p__Proteobacteria;c__Gammaproteobacteria;o__Pseudomonadales;f__Moraxellaceae;g__Enhydrobacter	0.305133	0	0	0	0	0	0	0	0.229786	0.0396157	0.431935	0	0.0132013	0	0.24028	0	0	0	0.695825	0.0614655	1.15515	0.847595	0	0.680977	0.229761	0	1.4919	0.198722	0.00620463	1.92933	0	0.0120922	0	0.01276	0	0	0.0894508	0.04319	0	0	0.317153	0.0686185	0.203544	0.18981	0.0317894	0.0562936	0.287402	0.0615195	0.035137
k__Bacteria;p__Proteobacteria;c__Gammaproteobacteria;o__Pseudomonadales;f__Moraxellaceae;g__Psychrobacter	0	0	0	0	0	0	0	0	0	0	0.47838	0	0	0	0	0	0	0	0	0	0	0	0	0	0	0	0	0	0	0	0	0	0	0	0	0	0	0	0	0	0	0	0	0	0	0	0	0	0
k__Bacteria;p__Proteobacteria;c__Gammaproteobacteria;o__Pseudomonadales;f__Pseudomonadaceae;g__Pseudomonas	0.940826	0	0.34375	0	0	0.00529577	0	0	0.301594	0	0.701314	0.0308812	0	0	0.480559	0	0	0	0.265076	0	0	0.951515	0.441858	0	0	0	0.639386	0.141945	0	0	0	0	0	0	0	0.0163854	0	0.0228653	0	0	0	0.0914913	1.34399	0	0	0.360279	1.32524	0.430637	0
k__Bacteria;p__Proteobacteria;c__Gammaproteobacteria;o__Vibrionales;f__Vibrionaceae;g__Photobacterium	0	0	0	0	0	0	0	0	0	0	0	0	0	0	0	0	0.19513	0	0	0	0	0	0	0	0	0	0	0	0	0	0	0	0	0	0	0	0	0	0	0	0	0	0	0	0	0	0	0	0
k__Bacteria;p__Proteobacteria;c__Gammaproteobacteria;o__Xanthomonadales;f__Xanthomonadaceae;g__Pseudoxanthomonas	0	0	0	0	0	0	0	0	0	0	0	0	0	0	0	0.050844	0	0	0	0	0	0	0	0	0	0	0	0	0	0	0	0	0	0	0	0	0	0	0	0	0	0	0	0	0	0	0	0	1.1361
k__Bacteria;p__Proteobacteria;c__Gammaproteobacteria;o__Xanthomonadales;f__Xanthomonadaceae;g__Stenotrophomonas	1.52203	0.139369	3.25	2.32128	0.347058	0.354817	0.402876	3.60721	2.05371	1.90155	0.724537	0.0639682	0.0220022	0	0.808213	1.07789	0.0169678	1.97401	1.95494	0.799052	1.40929	0.630013	0.707691	0.593109	1.98675	1.91202	1.81159	1.84528	0.117888	3.40998	0.0836216	0.0725531	0.00993608	0.002552	0.00533589	0.0614452	0.0119268	0.203247	0.116537	0.52534	0.56086	0.114364	1.86482	0.707135	1.42099	2.87098	4.48667	1.579	1.12439
k__Bacteria;p__SR1;c__;o__;f__;g__	0	0	0	0	0.478519	0.10062	0.309905	0	0	0	0.26009	2.63593	0.0220022	0	0.567934	0	0	0	0	0	0	0	0	0	0	0	0	0	0.0372278	0	0	0	0.00993608	0	0	0.0204817	0.0119268	0	0	0	0	0	0	0	0	0	0	0	0
k__Bacteria;p__Spirochaetes;c__Spirochaetes;o__Sphaerochaetales;f__Sphaerochaetaceae;g__Sphaerochaeta	0	0	0	0	0	0	0	0	0	0	0	0	0	0	0	0	0	0	0	0	0	0	0	0	0	0	0	0	0	0	0	0	0	0.158224	0	0	0.0655972	0	0	0	0	0	0	0	0	0	0	0	0
k__Bacteria;p__Spirochaetes;c__Spirochaetes;o__Spirochaetales;f__Spirochaetaceae;g__Treponema	0	4.25317	0	0	0.936005	0.736112	0.960704	0	0	0	0	2.26756	16.4884	0.242501	0	4.25056	6.99075	0	0	0.285376	0	0	0	0	0	0	1.3214	0	3.38773	0	1.82827	2.728	2.08989	15.6335	16.8374	28.3795	6.64321	6.77574	7.22531	0	0	2.49314	0	0	0	1.12587	0	0	0
k__Bacteria;p__Synergistetes;c__Synergistia;o__Synergistales;f__Dethiosulfovibrionaceae;g__Pyramidobacter	0	0	0	0	0	0	0	0	0	0	0	0	0.0264026	0	0	0.17287	0	0	0	0	0	0	0	0	0	0	0	0	0	0	0	0	0	0	0	0	0	3.24179	0	0	0	0	0	0	0	0	0	0	0
k__Bacteria;p__Synergistetes;c__Synergistia;o__Synergistales;f__Dethiosulfovibrionaceae;g__TG5	0	0.783353	0	0	0	0	0	0	0	0	0	0	3.978	0	0	1.95241	5.07339	0.374813	0	0.00439039	0	0	0	0	0	0	1.25746	0	0.291618	0	1.29233	1.97586	3.29547	5.6884	0	9.61412	12.9405	3.07919	7.2808	0	0	0	0	0	0	0	0	0	0
k__Bacteria;p__Synergistetes;c__Synergistia;o__Synergistales;f__Synergistaceae;g__Candidatus Tammella	0	0	0	0	0	0	0	0	0	0	0	0	0	0	0	0	0	0	0	0	0	0	0	0	0	0	0	0	0	0	0	0	0	0.109736	0	0.0901196	0	0	0	0	0	0	0	0	0	0	0	0	0
k__Bacteria;p__TM7;c__TM7-3;o__;f__;g__	0	1.77816	0	0	10.7956	0.640788	1.07227	0	0	3.55551	0	3.65281	0.110011	1.08862	1.46352	0.589791	0.23755	0.49975	0	9.0969	0	0	0.377196	0.329505	0	0.901601	1.36402	4.40028	4.76515	0	1.41396	3.93964	1.49372	0.283272	1.08852	0.716861	1.49085	0.284546	3.89012	0	0	1.45242	0.634579	0.00372176	1.51953	0	0	3.17851	0
k__Bacteria;p__TM7;c__TM7-3;o__CW040;f__;g__	0	0	0	0	1.45133	0.285972	0.756167	0	0	0	0	0	0	0	0	0	0	0	0	0	0	0.340987	0	0	0	0	0	0	0.00620463	0	0	0	0	0	0	0	0	0	0	0	0	0	0	0	0	0	0	0	0
k__Bacteria;p__TM7;c__TM7-3;o__CW040;f__F16;g__	0	0	0	0	0.157754	0	0.285112	0	0	0	0	0.0242638	0	0	0	0	0	0	0	1.02296	0	0	0	0	0	0	0	0	0.179934	0	0	0.198312	0	0.0791119	0	0	0.00596338	0.0177841	0.488346	0	0	0.60613	0	0	0	0	0	0	0
k__Bacteria;p__TM7;c__TM7-3;o__I025;f__Rs-045;g__	0	2.16263	0	0	0.115686	0	2.86352	0	0	0	0	0	0.0132013	0	0	0	0	0	0	7.60855	0	0	0	0	0	0	0	0	0	0	0	1.40753	0	0	0.4162	0.229395	1.07341	0	6.02109	0	0	0.909195	0	0	0	0	0	0	0
k__Bacteria;p__Tenericutes;c__Mollicutes;o__Acholeplasmatales;f__Acholeplasmataceae;g__Acholeplasma	0	0	0	0	0	0	0	0	0	0	0	0	3.26073	0	0	0	0	0	0	0	0	0	0	0	0	0	0	0	0	0	0	0	0	0	0	0.21301	0	0	0	0	0	0	0	0	0	0	0	0	0
k__Bacteria;p__Tenericutes;c__Mollicutes;o__Mycoplasmatales;f__Mycoplasmataceae;g__Mycoplasma	0	0	0	0	0	0	0	0	0	0	0	0	0.158416	0	0	0.976205	0	0	0	0	0	0	0	0.875541	0	0	0	0	0	0	1.31514	0.181383	0.533236	0.00765599	0.288138	0.0573488	0.107341	0.00762176	0.0443951	0	0	0	0	0	0	0	0	0	0
k__Bacteria;p__Tenericutes;c__Mollicutes;o__RF39;f__;g__	0	0	0	0	0	0	0	0	0	0	0	0.0992611	0	0	0	0	0	0	0	0	0	0	0	0	0	0	0	0	0	0	0	0	0	0	0	0	0	0	0	0	0	0	0	0	0	0	0	0	0
k__Bacteria;p__Tenericutes;c__RF3;o__ML615J-28;f__;g__	0	0	0	0	0	0	0	0	0	0	0	0	0.0792079	0	0	0	0	0	0	0	0	0	0	0	0	0	0	0	0	0	0	0	0	0	0	0.532525	0	0	0.382908	0	0	0	0	0	0	0	0	0	0
k__Bacteria;p__Verrucomicrobia;c__Verrucomicrobiae;o__Verrucomicrobiales;f__Verrucomicrobiaceae;g__Akkermansia	0.55941	0	0	0	0	0	0	0	0	0.00990393	0	0	0.00440044	0	0	0	0.0169678	0	0	0	1.02974	0	0.452635	0	0.0135153	0	1.53453	0	0	0	0	0.060461	0	0	0.0106718	0.00409635	0	0	0	0.0103008	0.206984	0	0	0	0	0	0	0	0
Gray shaded samples are less reliable because the number of gene reads was less than 6000.	100	100	100	100	100	100	100	100	100	100	100	100	100	100	100	100	100	100	100	100	100	100	100	100	100	100	100	100	100	100	100	100	100	100	100	100	100	100	100	100	100	100	100	100	100	100	100	100	100
[truncated: 1 more columns]

## Sheet: PISA
Stage	Existing teeth	PISA (mm^2)
HC (PD ≤ 3 mm)	28	104.2
	28	216.9
	22	58.6
	15	59
	-	-
	-	-
	-	-
	-	-
	-	-
	28	47.8
PM (3 mm < PD ≤ 5 mm)	24	195.3
	26	219.2
	17	166.5
	27	182.1
	24	50.5
	30	134
	19	38.7
	24	172.2
	28	135
	17	58
PS (5 mm < PD)	28	70.7
	23	1088.8
	24	348
	26	145.5
	15	371.8
	22	653
	27	818.1
	23	475.7
	24	318.7
	17	60.2

## Sheet: SCFAs for Fig3 & S2B-Fig
Results of short-chain fatty acid concentrations in saliva and GCF measured by GC-MS and enzymatic methods
		Results of SCFAs measurement by GC-MS									Enzymatic methods
Sample type	Stage	C2	C3	C4	IC4	C5	IC5	C6	Sum(C3~C6)		C2	C3-C6
									C3-C6
Mouthwash	HC	458.509	79.9469	4.87222	1.92421	1.4406	1.06535	2.77796	92.0273		551.085	104.681
		159.017	72.0079	6.36775	0.938257	0.824047	BDL	BDL	80.1379		218.74	99.0673
		184.697	23.75	4.82524	0.861073	BDL	BDL	BDL	29.4363		202.565	36.9851
		63.9803	10.0203	1.64129	1.00041	BDL	BDL	BDL	12.662		68.5487	12.5485
		247.757	37.1215	1.45147	5.83994	BDL	2.39911	BDL	46.8121		281.127	65.3844
		523.823	77.0955	4.74265	6.01738	BDL	2.61005	BDL	90.4656		561.098	107.653
		273.203	50.6148	2.0414	4.90945	BDL	2.24316	BDL	59.8088		311.165	74.6307
		285.115	59.3689	5.88221	1.78648	BDL	BDL	BDL	67.0376		316.171	83.877
		111.573	8.97652	1.27392	1.56961	BDL	BDL	BDL	11.82		125.929	15.5205
		285.631	50.9983	9.24529	1.12294	BDL	BDL	BDL	61.3666		331.19	75.2912
	PM	256.098	34.3061	3.62149	1.71193	1.47144	1.42309	2.1612	44.6953		303.848	44.9105
		92.8747	8.61219	0.804064	BDL	BDL	BDL	BDL	9.41625		122.849	14.8601
		93.2298	22.8728	3.34999	1.5795	BDL	BDL	BDL	27.8023		146.34	42.2687
		240.44	27.4746	3.73827	0.588096	BDL	BDL	BDL	31.801		311.165	46.5616
		196.627	24.1354	6.46776	1.99363	BDL	BDL	BDL	32.5968		217.969	39.9571
		288.069	47.8406	17.2612	3.46255	BDL	1.05472	BDL	69.6191		328.495	76.612
		253.332	50.1466	3.97609	1.7493	BDL	BDL	BDL	55.872		300.382	67.3658
		289.083	25.5667	1.89327	2.34883	BDL	BDL	BDL	29.8088		326.954	39.9571
		142.78	23.2094	1.96909	1.31353	BDL	BDL	BDL	26.492		169.061	35.0038
		253.811	38.9105	2.57032	1.37087	BDL	BDL	BDL	42.8517		295.761	53.4963
	PS	170.305	26.6319	BDL	BDL	BDL	BDL	BDL	26.6319		224.131	39.6269
		140.509	27.4696	4.91676	1.5818	BDL	BDL	BDL	33.9682		191.012	48.8732
		151.969	14.8466	BDL	1.50856	BDL	BDL	BDL	16.3552		187.546	28.7295
		276.046	62.3212	13.1692	4.20915	BDL	1.41802	BDL	81.1176		358.533	100.058
		524.18	150.316	13.8767	3.36576	BDL	BDL	BDL	167.559		639.274	206.06
		513.85	122.339	21.5112	8.05296	BDL	2.88703	BDL	154.791		588.44	189.219
		249.686	63.2175	7.29943	2.47651	BDL	BDL	BDL	72.9934		286.903	88.8304
		79.6694	9.69086	3.57638	1.63408	BDL	BDL	BDL	14.9013		85.1082	17.5019
		299.868	55.5663	4.06761	3.17643	BDL	BDL	BDL	62.8103		358.533	80.2445
		344.828	42.054	3.82802	3.2363	BDL	1.01111	BDL	50.1294		414.373	64.724
Saliva	HC	5249.31	512.113	26.1856	15.0546	1.51235	6.85184	7.05897	568.776		5036.55	713.415
		1730.58	440.165	35.7124	6.422	1.38835	1.68535	3.00049	488.373		1854.31	597.03
		1608.27	132.501	29.3434	2.95654	BDL	3.25485	3.36345	171.419		1451.62	210.56
		5063.15	645.705	40.6086	9.91053	BDL	8.5537	6.02449	710.802		5777.7	929.305
		4394.49	751.565	110.522	91.9009	1.48543	61.0869	3.61101	1020.17		4625.23	1245.59
		3803.65	482.963	12.7603	30.6899	BDL	18.9723	4.0413	549.427		3842.85	751.617
		3773.65	585.025	16.9412	52.6923	1.52234	35.96	3.05886	695.2		3530.29	850.234
		1617.76	204.084	18.8546	5.81512	BDL	3.62093	4.79918	237.174		1338.48	269.196
		2576.49	204.233	18.7224	15.3574	BDL	7.70384	8.28498	254.301		2822.05	370.182
		2006.62	176.518	30.5401	3.05904	BDL	1.90704	4.35017	216.374		2095.93	300.292
	PM	4210.24	366.922	42.7379	7.97659	BDL	5.83036	3.74559	427.212		4080.63	552.608
		2150.15	175.921	17.4541	5.06847	2.18058	3.32158	5.98888	209.935		2142.91	264.754
		2567.05	414.049	48.6301	23.1303	1.09166	14.8843	1.69355	503.479		2779.55	613.021
		2063.19	153.217	15.6662	4.16227	1.42219	2.55796	2.89286	179.919		1885.95	215.002
		2712.38	252.508	74.5524	11.7457	2.40508	7.35753	4.23399	352.803		2765.17	436.222
		1752.89	174.538	48.4671	13.1113	5.11159	7.02313	8.10469	256.356		1464.08	315.395
		2133.07	271.356	21.0053	5.78789	BDL	3.58962	2.99081	304.73		1986.62	360.705
		4183.87	367.22	39.5506	16.0739	1.18639	8.97128	5.04156	438.044		4128.57	599.695
		2009.25	157.126	11.0139	5.10415	BDL	3.33137	3.66918	180.244		2031.69	262.089
		1890.77	149.11	6.82202	3.61485	BDL	2.56792	3.54324	165.659		1894.58	238.101
	PS	1812.31	185.142	11.8955	2.72992	BDL	1.56697	2.90957	204.244		1924.3	302.068
		3223.22	460.411	69.4075	19.54	2.55742	12.36	4.46884	568.745		3422.9	657.443
		2690	408.63	108.292	16.0448	BDL	14.3179	2.51049	549.795		2810.23	690.315
		4116.82	836.48	161.66	49.5536	BDL	26.4716	3.07675	1077.24		4220.62	1277.57
		2254.52	475.88	67.2885	12.3522	1.75786	6.34628	1.73492	565.36		2231.12	650.336
		3057.94	499.449	139.463	29.5754	1.38768	16.8665	2.57166	689.313		2954.05	809.366
		2525.68	452.678	75.3917	22.9627	6.37646	12.1444	7.80456	577.357		2518.9	684.096
		1092.83	69.4656	24.3987	6.37487	BDL	3.47382	4.03159	107.745		1144.63	148.369
		3440.34	410.903	31.7337	16.4439	0.808023	7.2442	3.87146	471.004		3533.2	606.802
		2934.48	349.513	75.3257	13.6732	0.907847	10.855	3.57181	453.846		3074.2	614.798
GCF	HC	6.87458	BDL	BDL	0.737837	BDL	BDL	BDL	0.737837		8.24494	0.972223
		BDL	BDL	BDL	BDL	BDL	BDL	BDL	0		9.41176	1.43849
		17.964	BDL	BDL	BDL	BDL	BDL	BDL	0		13.8862	2.01389
		12.8103	BDL	BDL	BDL	BDL	BDL	BDL	0		13.9344	2.17262
		19.6279	BDL	BDL	0.420344	BDL	BDL	BDL	0.420344		16.1041	2.43056
		21.2591	1.46785	BDL	BDL	BDL	BDL	BDL	1.46785		16.567	3.24405
		22.5325	1.39517	BDL	BDL	BDL	BDL	BDL	1.39517		16.4609	2.89683
		17.4296	BDL	BDL	BDL	BDL	BDL	BDL	0		14.3587	2.27183
		17.3106	1.04041	BDL	BDL	BDL	BDL	BDL	1.04041		17.8013	2.38095
		22.7268	1.95365	BDL	BDL	BDL	BDL	BDL	1.95365		21.784	3.04563
	PM	21.0117	BDL	BDL	BDL	BDL	BDL	BDL	0		9.39248	0.972223
		41.3622	3.05519	2.05089	1.63012	BDL	BDL	BDL	6.73619		20.8968	5.53572
		31.4726	1.89366	2.98723	1.93621	BDL	BDL	BDL	6.81709		25.2459	7.70833
		6.63763	BDL	BDL	0.594747	BDL	BDL	BDL	0.594747		14.3491	1.89484
		31.9683	2.72593	0.935816	BDL	BDL	BDL	1.93374	5.59549		19.3732	2.74802
		23.6057	1.5461	BDL	BDL	BDL	BDL	BDL	1.5461		19.2285	2.74802
		39.6412	2.34889	1.45605	0.438592	BDL	BDL	BDL	4.24353		24.1273	4.88095
		27.0951	2.26715	1.03878	BDL	BDL	BDL	BDL	3.30594		20.6654	3.91865
		39.8056	4.59304	4.3614	0.72581	BDL	BDL	BDL	9.68025		35.4773	8.42262
		29.4938	1.97822	BDL	BDL	BDL	BDL	BDL	1.97822		24.8987	3.0754
	PS	10.7439	BDL	BDL	BDL	BDL	BDL	BDL	0		15.487	4.19643
		35.9371	4.99538	3.05243	1.8625	BDL	0.818083	BDL	10.7284		34.2334	11.2798
		68.7361	1.63792	8.43587	5.95142	BDL	3.89672	BDL	19.9219		47.1842	16.0516
		18.3578	BDL	0.78374	2.0242	BDL	BDL	BDL	2.80794		36.6635	9.15675
		38.2926	3.79359	3.83518	2.10675	BDL	BDL	3.12379	12.8593		38.5342	11.9544
		47.7623	3.70493	5.92191	1.37751	BDL	1.00313	BDL	12.0075		37.7146	9.16667
		63.4838	5.92937	3.18951	2.1058	BDL	1.54253	BDL	12.7672		48.081	11.1806
		41.2741	3.27661	1.99478	0.957382	BDL	BDL	2.4518	8.68058		27.136	6.19048
		37.3438	4.23769	1.53287	0.909772	BDL	BDL	1.72123	8.40157		25.5352	5.49603
		37.9194	4.58977	1.84935	BDL	BDL	BDL	1.68919	8.12831		28.2835	6.77579
	PM Control	BDL	BDL	BDL	BDL	BDL	BDL	BDL	0		10.3857	1.34921
		BDL	BDL	BDL	BDL	BDL	BDL	BDL	0		14.5709	1.93452
		BDL	BDL	BDL	BDL	BDL	BDL	BDL	0		15.2845	2.2123
		BDL	BDL	BDL	BDL	BDL	BDL	BDL	0		15.2748	2.37103
		18.7831	BDL	BDL	BDL	BDL	BDL	BDL	0		15.3134	2.43056
		18.4423	BDL	1.33905	0.521353	BDL	BDL	BDL	1.8604		16.9238	3.05556
		22.2985	1.1773	BDL	0.470015	BDL	BDL	BDL	1.64731		16.6056	2.89682
		27.0982	1.40527	BDL	BDL	BDL	BDL	BDL	1.40527		21.3983	3.11508
		26.5009	2.43608	BDL	BDL	BDL	BDL	BDL	2.43608		20.0868	3.03571
		24.0058	1.28915	BDL	BDL	BDL	BDL	BDL	1.28915		19.3635	2.94643
	PS Control	BDL	BDL	BDL	BDL	BDL	BDL	BDL	0		9.12247	1.8254
		BDL	BDL	BDL	BDL	BDL	BDL	1.69838	1.69838		11.6297	2.46032
		BDL	BDL	BDL	BDL	BDL	BDL	2.69345	2.69345		11.5429	1.78571
		BDL	BDL	BDL	0.749261	BDL	BDL	2.89191	3.64117		10.6943	1.54762
		BDL	BDL	BDL	0.984347	BDL	BDL	3.61877	4.60312		11.5911	1.85516
		21.0985	1.17517	BDL	0.604376	BDL	BDL	BDL	1.77954		18.6114	3.125
		16.5906	BDL	BDL	0.467183	BDL	BDL	BDL	0.467183		16.4802	2.61905
		16.9053	1.07169	BDL	0.482062	BDL	BDL	BDL	1.55376		16.7792	3.15476
		24.4724	1.74756	BDL	0.532052	BDL	BDL	BDL	2.27961		18.1582	3.00595
		29.0715	1.85454	BDL	0.652388	BDL	BDL	BDL	2.50693		21.8322	3.08532
	C2:Acetiate, C3:Propionate, C4:Butyrate, IC4:Isobutyrate, C5:Valerate, IC5:Isovalerate, C6:Caproate
	BDL: below detection limit
